# Supplementary material for: Phylogenomics-Based Reconstruction and Molecular Evolutionary Histories of Brassica Photoreceptor Gene Families
Source: Int J Mol Sci. 2022 Aug 4;23(15):8695. doi: 10.3390/ijms23158695 (PMC9369451; doi:10.3390/ijms23158695)
Supplement: Supplementary file 1 [file ijms-23-08695-s001.zip]

Archive with 5 entries (5 files):
- Supplementary Table S1..xlsx
- Supplementary Table S2..xlsx
- Supplementary Table S3..xlsx
- Supplementary Table S4..xlsx
- Supplementary Table S5..xlsx
