# Supplementary material for: Phylogenomics-Based Reconstruction and Molecular Evolutionary Histories of Brassica Photoreceptor Gene Families
Source: Int J Mol Sci. 2022 Aug 4;23(15):8695. doi: 10.3390/ijms23158695 (PMC9369451; doi:10.3390/ijms23158695)
Supplement: Supplementary file 1 [file ijms-23-08695-s001.zip › Supplementary Table S1..xlsx]

## Sheet: Sheet1
Table S1: Th details of BLASTP results: The Arabidopsis thaliana Photoreceptor genes and their significant BLASTP hits of five important Brassica species.
	# Fields: query acc.ver	subject acc.ver	Pfam classification	Phylogeny based gene name	% identity	alignment length	mismatches	gap opens	q. start	q. end	s. start	s. end	evalue	bit score
# Query: NP_567341.1 cryptochrome 1 [Arabidopsis thaliana]	NP_567341.1	BolC09g034170.2J	FAD_binding_7	BolCRY1	94.729	683	31	3	1	681	1	680	0	1280
	NP_567341.1	BniB08g053730.2N.1	FAD_binding_7	BniCRY1	94.135	682	36	3	1	681	1	679	0	1278
	NP_567341.1	BnC09g0908450.1	FAD_binding_7	BnCRY1-1	94.583	683	32	3	1	681	1	680	0	1277
	NP_567341.1	BraA09g029430.3C	FAD_binding_7	BraCRY1	94.143	683	35	3	1	681	1	680	0	1271
	NP_567341.1	BjuVA09G29490	FAD_binding_7	BjuCRY1-2	94.143	683	35	3	1	681	1	680	0	1271
	NP_567341.1	BjuVB08G43170	FAD_binding_7	BjuCRY1-1	93.695	682	36	4	1	681	1	676	0	1263
	NP_567341.1	BnA08g0307500.1	FAD_binding_7	BnCRY1-2	93.814	679	37	3	1	677	1	676	0	1258
	NP_567341.1	BnA10g0396180.1	FAD_binding_7	Discarded	56.538	543	216	4	14	550	7	535	0	647
	NP_567341.1	BjuVA10G02780	FAD_binding_7	Discarded	56.538	543	216	4	14	550	7	535	0	647
	NP_567341.1	BraA10g002940.3C	FAD_binding_7	Discarded	56.354	543	217	5	14	550	7	535	0	645
	NP_567341.1	BnC05g0687650.1	FAD_binding_7	Discarded	56.458	542	217	4	14	550	7	534	0	644
	NP_567341.1	BolC08g001060.2J	FAD_binding_7	Discarded	58.513	511	201	4	14	519	7	511	0	644
	NP_567341.1	BnC04g0667460.1	FAD_binding_7	Discarded	58.513	511	201	4	14	519	7	511	0	643
	NP_567341.1	BjuVA08G37610	FAD_binding_7	Discarded	58.708	511	200	4	14	519	7	511	0	642
	NP_567341.1	BniB03g000850.2N.1	FAD_binding_7	Discarded	58.121	511	203	4	14	519	7	511	0	641
	NP_567341.1	BnA09g0388240.1	FAD_binding_7	Discarded	58.121	511	203	4	14	519	7	511	0	638
	NP_567341.1	BraA08g034900.3C	FAD_binding_7	Discarded	56.052	537	199	4	14	519	7	537	0	634
	NP_567341.1	BolC05g002580.2J	FAD_binding_7	Discarded	55.046	545	214	5	14	552	7	526	0	621
	NP_567341.1	BjuVB03G00710	FAD_binding_7	Discarded	63.139	274	97	1	246	519	23	292	7.02e-126	381
	NP_567341.1	BjuV_Contig00040G02460	FAD_binding_7	Discarded	37.838	481	293	3	15	490	260	739	8.02e-96	314
	NP_567341.1	BolC01g047290.2J	FAD_binding_7	Discarded	28.125	544	342	18	5	517	19	544	3.55e-42	164
	NP_567341.1	BjuVB07G07390	FAD_binding_7	Discarded	28.022	546	342	15	5	518	19	545	3.58e-42	164
	NP_567341.1	BjuVA01G39740	FAD_binding_7	Discarded	27.706	545	344	18	5	517	18	544	9.81e-41	159
	NP_567341.1	BniB07g054080.2N.1	FAD_binding_7	Discarded	27.273	528	337	15	5	502	18	528	1.7e-40	159
	NP_567341.1	BnA01g0035880.1	FAD_binding_7	Discarded	27.737	548	339	19	10	517	3	533	1.5e-38	153
# Query: NP_849588.1 cryptochrome 2 [Arabidopsis thaliana]	NP_849588.1	BniB03g000850.2N.1	FAD_binding_7	BniCRY2	91.011	623	40	6	1	610	1	620	0	1131
	NP_849588.1	BjuVA08G37610	FAD_binding_7	BjuCRY2	90.675	622	43	6	1	610	1	619	0	1126
	NP_849588.1	BnA09g0388240.1	FAD_binding_7	BnCRY2-2	90.064	624	45	6	1	610	1	621	0	1123
	NP_849588.1	BraA08g034900.3C	FAD_binding_7	BraCRY2	87.326	647	43	6	1	610	1	645	0	1119
	NP_849588.1	BolC08g001060.2J	FAD_binding_7	BolCRY2	90.032	622	47	6	1	610	1	619	0	1115
	NP_849588.1	BnC04g0667460.1	FAD_binding_7	BnCRY2-1	89.871	622	48	6	1	610	1	619	0	1114
	NP_849588.1	BjuVA10G02780	FAD_binding_7	BjuCRY2-like	88.715	576	62	3	1	573	1	576	0	1043
	NP_849588.1	BnA10g0396180.1	FAD_binding_7	BnCRY2-like 2	88.256	579	62	3	1	573	1	579	0	1042
	NP_849588.1	BraA10g002940.3C	FAD_binding_7	BraCRY2-like	88.368	576	64	3	1	573	1	576	0	1041
	NP_849588.1	BnC05g0687650.1	FAD_binding_7	BnCRY2-like 1	88.87	575	60	4	1	573	1	573	0	1041
	NP_849588.1	BolC05g002580.2J	FAD_binding_7	BolCRY2-like	87.13	575	61	3	1	573	1	564	0	1019
	NP_849588.1	BjuVB03G00710	FAD_binding_7	Discarded	89.031	392	26	6	232	610	14	401	0	669
	NP_849588.1	BraA09g029430.3C	FAD_binding_7	Discarded	54.799	573	232	7	7	562	12	574	0	634
	NP_849588.1	BniB08g053730.2N.1	FAD_binding_7	Discarded	54.85	567	224	5	7	554	12	565	0	634
	NP_849588.1	BnC09g0908450.1	FAD_binding_7	Discarded	55.319	564	226	6	7	554	12	565	0	634
	NP_849588.1	BnA08g0307500.1	FAD_binding_7	Discarded	54.799	573	232	7	7	562	12	574	0	634
	NP_849588.1	BjuVA09G29490	FAD_binding_7	Discarded	54.799	573	232	7	7	562	12	574	0	634
	NP_849588.1	BolC09g034170.2J	FAD_binding_7	Discarded	55.319	564	226	6	7	554	12	565	0	634
	NP_849588.1	BjuVB08G43170	FAD_binding_7	Discarded	52.405	603	246	7	7	584	12	598	0	628
	NP_849588.1	BjuV_Contig00040G02460	FAD_binding_7	Discarded	37.526	485	297	5	7	488	259	740	3.24e-99	321
	NP_849588.1	BniB07g054080.2N.1	FAD_binding_7	Discarded	30.556	504	305	14	1	477	21	506	1.07e-52	192
	NP_849588.1	BolC01g047290.2J	FAD_binding_7	Discarded	30.572	507	301	17	1	477	22	507	2.1e-52	191
	NP_849588.1	BjuVA01G39740	FAD_binding_7	Discarded	29.76	541	325	18	1	510	21	537	2.67e-52	191
	NP_849588.1	BjuVB07G07390	FAD_binding_7	Discarded	30.357	504	306	14	1	477	22	507	5.24e-52	190
	NP_849588.1	BnA01g0035880.1	FAD_binding_7	Discarded	29.326	549	326	19	1	510	1	526	1.2e-49	184
# Query: NP_568461.3 cryptochrome 3 [Arabidopsis thaliana]	NP_568461.3	BraA06g032170.3C	FAD_binding_7	BraCRY3-like 2	86.979	576	63	4	1	569	1	571	0	1015
	NP_568461.3	BjuVA09G06060	FAD_binding_7	BjuCRY3-like 1	86.926	566	64	4	4	563	2	563	0	1005
	NP_568461.3	BjuVB02G64060	FAD_binding_7	BjuCRY3-like 3	87.9	562	53	5	17	569	15	570	0	1003
	NP_568461.3	BniB02g077580.2N.1	FAD_binding_7	BniCRY3-like 2	87.722	562	54	5	17	569	15	570	0	1001
	NP_568461.3	BjuVA06G34610	FAD_binding_7	BjuCRY3-like 4	87.679	560	59	3	17	569	15	571	0	999
	NP_568461.3	BraA09g006040.3C	FAD_binding_7	BraCRY3-like 1	85.417	576	64	5	4	563	2	573	0	997
	NP_568461.3	BnA01g0018610.1	FAD_binding_7	BnCRY3-like 2	85.638	564	62	4	4	563	2	550	0	993
	NP_568461.3	BjuVB07G20100	FAD_binding_7	BjuCRY3-like 2	86.918	558	56	7	17	563	15	566	0	988
	NP_568461.3	BnA06g0254820.1	FAD_binding_7	BnCRY3-like 3	84.669	574	65	5	1	567	1	558	0	987
	NP_568461.3	BnUnng0988800.1	Methyltransf_4	BnCRY3-like 4	86.453	561	51	5	17	567	15	560	0	983
	NP_568461.3	BolC07g041360.2J	Methyltransf_4	BolCRY3-like 2	86.453	561	51	5	17	567	15	560	0	982
	NP_568461.3	BniB07g040050.2N.1	FAD_binding_7	BniCRY3-like 1	87.027	555	59	5	17	562	15	565	0	979
	NP_568461.3	BolC09g006630.2J	FAD_binding_7	BolCRY3-like 1	76.72	567	83	7	4	563	2	526	0	873
	NP_568461.3	BnC09g0892440.1	FAD_binding_7	BnCRY3-like 1	87.414	437	46	2	136	563	80	516	0	800
	NP_568461.3	BolC09g006670.2J	FAD_binding_7	Discarded	92.245	245	15	1	323	563	1	245	2.73e-168	479
	NP_568461.3	BolC09g006650.2J	DNA_photolyase	Discarded	84.884	172	26	0	143	314	1	172	2.04e-102	310
	NP_568461.3	BniS00512g060.2N.1	DNA_photolyase	Discarded	38.769	325	177	9	73	382	115	432	3.39e-64	219
	NP_568461.3	BjuVA05G00400	DNA_photolyase	Discarded	39.024	328	175	9	73	382	110	430	5.88e-64	219
	NP_568461.3	BraA05g000340.3C	DNA_photolyase	Discarded	38.348	339	184	9	73	393	113	444	6.27e-64	219
	NP_568461.3	BnA05g0186040.1	DNA_photolyase	Discarded	39.024	328	175	9	73	382	113	433	2.54e-63	217
	NP_568461.3	BnC04g0618810.1	DNA_photolyase	Discarded	38.72	328	176	9	73	382	110	430	4.42e-63	216
	NP_568461.3	BolC04g000710.2J	DNA_photolyase	Discarded	38.72	328	176	9	73	382	110	430	5.2e-63	216
	NP_568461.3	BjuVB06G00040	DNA_photolyase	Discarded	38.462	325	178	9	73	382	111	428	8.7e-63	215
	NP_568461.3	BolC01g047290.2J	FAD_binding_7	BolCRY3	30.152	461	292	12	86	526	28	478	3.88e-49	181
	NP_568461.3	BjuVA01G39740	FAD_binding_7	BjuCRY3-1	30.087	462	292	12	86	526	27	478	1.93e-48	179
# Query: NP_172428.1 phytochrome A [Arabidopsis thaliana]	NP_172428.1	BniB04g030300.2N.1	PHY	BniPHYA	95.811	1122	47	0	1	1122	1	1122	0	2230
	NP_172428.1	BjuVB04G27950	PHY	Discarded	95.544	1122	50	0	1	1122	1	1122	0	2226
	NP_172428.1	BraA06g006450.3C	PHY	BraPHYA	95.641	1124	46	2	1	1122	1	1123	0	2215
	NP_172428.1	BjuVA06G05860	PHY	BjuPHYA-2	95.641	1124	46	2	1	1122	1	1123	0	2215
	NP_172428.1	BnA06g0228650.1	PHY	BnPHYA-2	95.552	1124	47	2	1	1122	102	1224	0	2211
	NP_172428.1	BnC05g0692990.1	PHY	BnPHYA-1	95.556	1125	46	3	1	1122	1	1124	0	2211
	NP_172428.1	BolC05g007340.2J	PHY	BolPHYA	95.467	1125	47	3	1	1122	1	1124	0	2209
	NP_172428.1	BniB02g004810.2N.1	PHY	BniPHYA-like	93.575	1105	65	5	22	1122	22	1124	0	2123
	NP_172428.1	BjuVB02G03340	PHY	BjuPHYA-like 1	93.606	1126	66	5	1	1122	1	1124	0	2121
	NP_172428.1	BraA09g062320.3C	PHY	BraPHYA-like	92.635	1127	72	6	1	1122	1	1121	0	2118
	NP_172428.1	BolC08g056510.2J	PHY	BolPHYA-like	92.376	1128	75	7	1	1122	1	1123	0	2104
	NP_172428.1	BnC08g0884340.1	PHY	BnPHYA-like 1	92.376	1128	75	7	1	1122	1	1123	0	2104
	NP_172428.1	BjuVA09G65220	PHY	BjuPHYA-like 2	92.021	1128	78	7	1	1122	1	1122	0	2103
	NP_172428.1	BnA09g0389320.1	PHY	BnPHYA-like 2	93.263	1039	60	5	22	1056	23	1055	0	1989
	NP_172428.1	BraA05g030340.3C	PHY	Discarded	52.513	1114	503	9	20	1122	54	1152	0	1195
	NP_172428.1	BjuVA05G32720	PHY	Discarded	52.513	1114	503	9	20	1122	54	1152	0	1194
	NP_172428.1	BjuVB06G52060	PAS	Discarded	51.284	1129	523	12	1	1117	1	1114	0	1189
	NP_172428.1	BjuVB01G37740	PHY	Discarded	52.513	1114	503	9	20	1122	58	1156	0	1189
	NP_172428.1	BraA05g015210.3C	PAS	Discarded	51.398	1109	525	8	15	1117	14	1114	0	1187
	NP_172428.1	BniB06g060920.2N.1	PAS	Discarded	51.157	1124	529	10	1	1117	1	1111	0	1187
	NP_172428.1	BolC06g017050.2J	PHY	Discarded	51.351	1110	525	9	15	1117	13	1114	0	1185
	NP_172428.1	BnUnng1012480.1	PHY	Discarded	51.351	1110	526	8	15	1117	13	1115	0	1184
	NP_172428.1	BnA08g0321690.1	PAS	Discarded	51.307	1109	526	8	15	1117	14	1114	0	1183
	NP_172428.1	BnC05g0721960.1	PHY	Discarded	51.368	1133	524	9	2	1122	35	1152	0	1180
	NP_172428.1	BolC05g049250.2J	PHY	Discarded	50.476	1155	523	10	2	1122	35	1174	0	1172
# Query: NP_001325249.1 phytochrome B [Arabidopsis thaliana]	NP_001325249.1	BniB01g047710.2N.1	PHY	BniPHYB	93.075	1083	62	5	20	1096	24	1099	0	2070
	NP_001325249.1	BjuVB01G37740	PHY	BjuPHYB-1	93.11	1074	62	4	20	1088	24	1090	0	2058
	NP_001325249.1	BraA05g030340.3C	PHY	BraPHYB	93.22	1062	67	3	29	1088	28	1086	0	2057
	NP_001325249.1	BjuVA05G32720	PHY	BjuPHYB-2	93.22	1062	67	3	29	1088	28	1086	0	2055
	NP_001325249.1	BnC05g0721960.1	PHY	BnPHYB-1	91.357	1076	86	4	29	1100	26	1098	0	2032
	NP_001325249.1	BolC05g049250.2J	PHY	BolPHYB	90.441	1088	75	4	29	1090	26	1110	0	2030
	NP_001325249.1	BolC03g044710.2J	PHY	Discarded	89.662	1064	95	6	26	1088	28	1077	0	1967
	NP_001325249.1	BnC03g0582300.1	PHY	Discarded	89.662	1064	95	6	26	1088	28	1077	0	1967
	NP_001325249.1	BnA05g0213170.1	PHY	BnPHYB-2	88.376	1084	90	4	29	1088	28	1099	0	1965
	NP_001325249.1	BolC01g011620.2J	PHY	Discarded	56.777	1092	426	15	33	1111	2	1060	0	1223
	NP_001325249.1	BjuVB05G18030	PHY	Discarded	56.716	1072	415	13	34	1090	2	1039	0	1221
	NP_001325249.1	BniB05g018300.2N.1	PHY	Discarded	56.53	1072	417	13	34	1090	2	1039	0	1217
	NP_001325249.1	BraA01g009650.3C	PHY	Discarded	56.956	1071	418	12	33	1090	2	1042	0	1209
	NP_001325249.1	BjuVA01G10320	PHY	Discarded	57.022	1068	419	12	33	1090	2	1039	0	1207
	NP_001325249.1	BnA09g0349730.1	PHY	Discarded	56.969	1069	417	14	33	1090	2	1038	0	1206
	NP_001325249.1	BnC01g0435360.1	PHY	Discarded	55.228	1119	431	15	33	1111	2	1090	0	1205
	NP_001325249.1	BraA09g062320.3C	PHY	Discarded	54.142	1014	446	8	58	1061	24	1028	0	1127
	NP_001325249.1	BolC08g056510.2J	PHY	Discarded	53.263	1042	464	10	58	1084	24	1057	0	1125
	NP_001325249.1	BnC08g0884340.1	PHY	Discarded	53.263	1042	464	10	58	1084	24	1057	0	1125
	NP_001325249.1	BnA09g0389320.1	PHY	Discarded	53.945	1014	448	8	58	1061	24	1028	0	1123
	NP_001325249.1	BnA06g0228650.1	PHY	Discarded	53.048	1050	461	10	28	1061	98	1131	0	1122
	NP_001325249.1	BjuVB06G52060	PAS	Discarded	51.119	1072	485	13	39	1094	7	1055	0	1122
	NP_001325249.1	BraA06g006450.3C	PHY	Discarded	53.161	1044	457	10	34	1061	3	1030	0	1122
	NP_001325249.1	BjuVA06G05860	PHY	Discarded	53.161	1044	457	10	34	1061	3	1030	0	1122
	NP_001325249.1	BniB06g060920.2N.1	PAS	Discarded	51.169	1069	486	13	39	1094	7	1052	0	1120
# Query: NP_198433.1 phytochrome C [Arabidopsis thaliana]	NP_198433.1	BjuVB06G52060	PAS	BjuPHYC-1	88.571	1120	116	6	1	1111	1	1117	0	2045
	NP_198433.1	BniB06g060920.2N.1	PAS	BniPHYC	88.63	1117	118	6	1	1111	1	1114	0	2040
	NP_198433.1	BolC06g017050.2J	PHY	BolPHYC	88.427	1106	123	5	11	1111	12	1117	0	2030
	NP_198433.1	BnA08g0321690.1	PAS	BnPHYC-2	88.507	1105	123	3	11	1111	13	1117	0	2021
	NP_198433.1	BnUnng1012480.1	PHY	BnPHYC-1	88.257	1107	124	5	11	1111	12	1118	0	2018
	NP_198433.1	BraA05g015210.3C	PAS	BraPHYC	88.145	1105	127	3	11	1111	13	1117	0	2013
	NP_198433.1	BjuVA05G16000	PAS	BjuPHYC-2	87.964	1105	129	3	11	1111	13	1117	0	1995
	NP_198433.1	BniB04g030300.2N.1	PHY	Discarded	52.154	1114	517	8	6	1108	9	1117	0	1191
	NP_198433.1	BjuVB04G27950	PHY	Discarded	52.154	1114	517	8	6	1108	9	1117	0	1191
	NP_198433.1	BnC05g0692990.1	PHY	Discarded	51.792	1116	520	8	6	1108	9	1119	0	1188
	NP_198433.1	BraA06g006450.3C	PHY	Discarded	51.928	1115	519	9	6	1108	9	1118	0	1187
	NP_198433.1	BjuVA06G05860	PHY	Discarded	51.928	1115	519	9	6	1108	9	1118	0	1187
	NP_198433.1	BolC05g007340.2J	PHY	Discarded	51.882	1116	519	9	6	1108	9	1119	0	1187
	NP_198433.1	BnA06g0228650.1	PHY	Discarded	52.018	1115	518	9	6	1108	110	1219	0	1185
	NP_198433.1	BraA05g030340.3C	PHY	Discarded	52.475	1111	496	14	17	1110	54	1149	0	1181
	NP_198433.1	BjuVA05G32720	PHY	Discarded	52.475	1111	496	14	17	1110	54	1149	0	1181
	NP_198433.1	BjuVB01G37740	PHY	Discarded	52.252	1110	500	13	17	1110	58	1153	0	1177
	NP_198433.1	BjuVB02G03340	PHY	Discarded	51.768	1103	514	9	19	1108	22	1119	0	1177
	NP_198433.1	BniB02g004810.2N.1	PHY	Discarded	51.68	1101	514	9	21	1108	24	1119	0	1174
	NP_198433.1	BolC08g056510.2J	PHY	Discarded	51.364	1100	521	8	19	1108	23	1118	0	1172
	NP_198433.1	BnC08g0884340.1	PHY	Discarded	51.364	1100	521	8	19	1108	23	1118	0	1172
	NP_198433.1	BjuVA09G65220	PHY	Discarded	51.913	1098	513	9	21	1108	25	1117	0	1172
	NP_198433.1	BnC05g0721960.1	PHY	Discarded	52.025	1111	502	13	17	1110	53	1149	0	1171
	NP_198433.1	BraA09g062320.3C	PHY	Discarded	51.639	1098	515	10	21	1108	25	1116	0	1166
	NP_198433.1	BolC05g049250.2J	PHY	Discarded	51.192	1133	500	14	17	1110	53	1171	0	1162
# Query: NP_193360.1 phytochrome D [Arabidopsis thaliana]	NP_193360.1	BjuVB01G37740	PHY	Discarded	82.81	1146	182	6	13	1157	24	1155	0	1964
	NP_193360.1	BjuVA05G32720	PHY	Discarded	81.693	1158	181	8	19	1162	29	1169	0	1958
	NP_193360.1	BraA05g030340.3C	PHY	Discarded	81.693	1158	181	8	19	1162	29	1169	0	1957
	NP_193360.1	BnC05g0721960.1	PHY	Discarded	81.002	1158	191	7	19	1162	27	1169	0	1944
	NP_193360.1	BolC05g049250.2J	PHY	Discarded	79.678	1181	187	8	19	1162	27	1191	0	1941
	NP_193360.1	BolC03g044710.2J	PHY	BolPHYD	79.654	1155	197	10	16	1161	29	1154	0	1891
	NP_193360.1	BnC03g0582300.1	PHY	BnPHYD	79.654	1155	197	10	16	1161	29	1154	0	1891
	NP_193360.1	BnA05g0213170.1	PHY	Discarded	77.561	1181	201	9	19	1162	29	1182	0	1873
	NP_193360.1	BniB01g047710.2N.1	PHY	Discarded	82.701	1081	172	6	13	1092	24	1090	0	1844
	NP_193360.1	BjuVB05G18030	PHY	Discarded	54.705	1137	467	14	32	1157	4	1103	0	1237
	NP_193360.1	BniB05g018300.2N.1	PHY	Discarded	54.529	1137	469	14	32	1157	4	1103	0	1234
	NP_193360.1	BolC01g011620.2J	PHY	Discarded	55.154	1106	462	12	61	1157	23	1103	0	1227
	NP_193360.1	BraA01g009650.3C	PHY	Discarded	54.021	1144	481	14	32	1164	4	1113	0	1216
	NP_193360.1	BnA09g0349730.1	PHY	Discarded	53.9	1141	483	14	32	1164	4	1109	0	1216
	NP_193360.1	BjuVA01G10320	PHY	Discarded	54.075	1141	482	14	32	1164	4	1110	0	1214
	NP_193360.1	BnC01g0435360.1	PHY	Discarded	53.697	1136	462	14	61	1157	23	1133	0	1211
	NP_193360.1	BjuVB04G27950	PHY	Discarded	52.411	1120	510	10	47	1153	8	1117	0	1160
	NP_193360.1	BniB04g030300.2N.1	PHY	Discarded	52.22	1126	515	10	41	1153	2	1117	0	1160
	NP_193360.1	BolC05g007340.2J	PHY	Discarded	52.575	1107	506	9	58	1153	21	1119	0	1156
	NP_193360.1	BnC05g0692990.1	PHY	Discarded	52.48	1109	504	9	58	1153	21	1119	0	1155
	NP_193360.1	BraA06g006450.3C	PHY	Discarded	52.527	1108	504	9	58	1153	21	1118	0	1152
	NP_193360.1	BjuVA06G05860	PHY	Discarded	52.527	1108	504	9	58	1153	21	1118	0	1152
	NP_193360.1	BnA06g0228650.1	PHY	Discarded	52.617	1108	503	9	58	1153	122	1219	0	1152
	NP_193360.1	BraA09g062320.3C	PHY	Discarded	52.765	1103	502	9	60	1153	24	1116	0	1149
	NP_193360.1	BniB02g004810.2N.1	PHY	Discarded	52.484	1107	503	11	60	1153	23	1119	0	1148
# Query: NP_193547.4 phytochrome E [Arabidopsis thaliana]	NP_193547.4	BniB05g018300.2N.1	PHY	BniPHYE	90.608	1118	98	5	1	1112	1	1117	0	2095
	NP_193547.4	BjuVB05G18030	PHY	BjuPHYE-2	90.608	1118	98	5	1	1112	1	1117	0	2095
	NP_193547.4	BolC01g011620.2J	PHY	BolPHYE	88.225	1121	117	9	1	1111	1	1116	0	2014
	NP_193547.4	BnA09g0349730.1	PHY	BnPHYE-1	88.468	1110	116	7	1	1102	1	1106	0	2009
	NP_193547.4	BraA01g009650.3C	PHY	BraPHYE	88.151	1114	116	7	1	1102	1	1110	0	2008
	NP_193547.4	BnC01g0435360.1	PHY	BnPHYE-2	86.174	1150	116	9	1	1111	1	1146	0	2002
	NP_193547.4	BjuVA01G10320	PHY	BjuPHYE-1	88.119	1111	119	7	1	1102	1	1107	0	2001
	NP_193547.4	BnC05g0721960.1	PHY	Discarded	55.447	1129	449	16	4	1092	31	1145	0	1268
	NP_193547.4	BjuVA05G32720	PHY	Discarded	55.447	1129	451	16	4	1094	33	1147	0	1267
	NP_193547.4	BraA05g030340.3C	PHY	Discarded	55.447	1129	451	16	4	1094	33	1147	0	1266
	NP_193547.4	BjuVB01G37740	PHY	Discarded	56.482	1103	434	15	24	1094	63	1151	0	1266
	NP_193547.4	BolC05g049250.2J	PHY	Discarded	54.387	1151	449	17	4	1092	31	1167	0	1256
	NP_193547.4	BolC03g044710.2J	PHY	Discarded	55.416	1117	458	15	4	1094	36	1138	0	1254
	NP_193547.4	BnC03g0582300.1	PHY	Discarded	55.416	1117	458	15	4	1094	36	1138	0	1254
	NP_193547.4	BniB01g047710.2N.1	PHY	Discarded	57.088	1044	403	14	24	1035	63	1093	0	1209
	NP_193547.4	BnA05g0213170.1	PHY	Discarded	51.906	1154	466	18	4	1094	33	1160	0	1188
	NP_193547.4	BjuVA09G65220	PHY	Discarded	48.959	1105	507	20	23	1088	25	1111	0	1024
	NP_193547.4	BolC08g056510.2J	PHY	Discarded	48.825	1106	508	21	23	1088	25	1112	0	1020
	NP_193547.4	BnC08g0884340.1	PHY	Discarded	48.825	1106	508	21	23	1088	25	1112	0	1020
	NP_193547.4	BraA09g062320.3C	PHY	Discarded	48.688	1105	509	21	23	1088	25	1110	0	1017
	NP_193547.4	BjuVB04G27950	PHY	Discarded	47.392	1131	529	22	2	1088	3	1111	0	1012
	NP_193547.4	BniB04g030300.2N.1	PHY	Discarded	47.392	1131	529	22	2	1088	3	1111	0	1010
	NP_193547.4	BolC05g007340.2J	PHY	Discarded	47.392	1131	531	21	2	1088	3	1113	0	1010
	NP_193547.4	BnC05g0692990.1	PHY	Discarded	47.392	1131	531	21	2	1088	3	1113	0	1010
	NP_193547.4	BraA06g006450.3C	PHY	Discarded	47.012	1138	524	20	2	1088	3	1112	0	1008
# Query: NP_190164.1 phototropin 1 [Arabidopsis thaliana]	NP_190164.1	BolC03g061570.2J	Pkinase	BolPHOT1	92.693	999	67	5	1	996	1	996	0	1796
	NP_190164.1	BjuVA06G25580	Pkinase	BjuPHOT1-2	92.693	999	67	5	1	996	1	996	0	1794
	NP_190164.1	BniB06g024850.2N.1	Pkinase	BniPHOT1	91.892	999	73	6	1	996	1	994	0	1788
	NP_190164.1	BjuVB06G24150	Pkinase	BjuPHOT1-1	91.792	999	74	6	1	996	1	994	0	1786
	NP_190164.1	BnA06g0247510.1	Pkinase	BnPHOT1-2	86.753	1004	74	5	1	996	1	953	0	1659
	NP_190164.1	BraA06g023540.3C	PAS_9	BraPHOT1	81.081	999	75	9	1	996	1	888	0	1488
	NP_190164.1	BnC03g0595110.1	Pkinase	BnPHOT1-1	89.776	714	67	2	289	996	14	727	0	1260
	NP_190164.1	BnC03g0595110.1	Pkinase	BnPHOT1-1	37.647	170	98	3	183	349	187	351	7.59e-25	114
	NP_190164.1	BniB02g037570.2N.1	Pkinase	Discarded	64.277	795	249	6	180	972	114	875	0	1042
	NP_190164.1	BjuVB02G27090	Pkinase	Discarded	64.313	793	252	5	180	972	114	875	0	1041
	NP_190164.1	BjuVB08G10750	Pkinase	Discarded	55.771	979	327	12	5	972	2	885	0	1038
	NP_190164.1	BniB08g013390.2N.1	Pkinase	Discarded	55.771	979	327	12	5	972	2	885	0	1038
	NP_190164.1	BjuVA03G12240	Pkinase	Discarded	64.706	799	250	9	180	972	109	881	0	1038
	NP_190164.1	BolC02g014460.2J	Pkinase	Discarded	63.934	793	262	6	180	972	110	878	0	1034
	NP_190164.1	BjuVA02G12610	Pkinase	Discarded	63.808	793	263	6	180	972	112	880	0	1032
	NP_190164.1	BjuVA10G15650	Pkinase	Discarded	56.687	972	324	15	5	972	2	880	0	1031
	NP_190164.1	BraA10g016140.3C	Pkinase	Discarded	56.397	977	324	16	5	972	2	885	0	1025
	NP_190164.1	BraA03g012050.3C	Pkinase	Discarded	62.09	823	259	9	180	972	109	908	0	1015
	NP_190164.1	BolC09g046650.2J	Pkinase	Discarded	61.697	825	254	8	180	972	116	910	0	1010
	NP_190164.1	BraA02g011790.3C	Pkinase	Discarded	60.943	827	265	8	180	972	112	914	0	1004
	NP_190164.1	BolC03g013420.2J	Pkinase	Discarded	62.39	795	257	6	180	972	106	860	0	1001
	NP_190164.1	BnA02g0059340.1	Pkinase	Discarded	61.917	793	259	9	180	972	112	861	0	983
	NP_190164.1	BnA10g0403280.1	Pkinase	Discarded	61.194	804	241	8	180	972	114	857	0	973
	NP_190164.1	BnC02g0482450.1	Pkinase	Discarded	60.296	811	247	7	180	972	107	860	0	963
	NP_190164.1	BnC09g0919200.1	Pkinase	Discarded	57.053	794	238	10	180	972	116	807	0	864
	NP_190164.1	BnA03g0102510.1	Pkinase	Discarded	54.786	794	248	7	180	972	109	792	0	828
# Query: NP_001318824.1 phototropin 2 [Arabidopsis thaliana]	NP_001318824.1	BjuVB02G27090	Pkinase	BjuPHOT2-like 1	90.929	915	72	5	1	915	1	904	0	1682
	NP_001318824.1	BniB02g037570.2N.1	Pkinase	BniPHOT2-like	90.82	915	73	5	1	915	1	904	0	1681
	NP_001318824.1	BjuVA10G15650	Pkinase	BjuPHOT2-like 2	90.403	917	78	4	1	915	1	909	0	1662
	NP_001318824.1	BjuVB08G10750	Pkinase	BjuPHOT2-2	90.011	921	81	6	1	915	1	916	0	1656
	NP_001318824.1	BniB08g013390.2N.1	Pkinase	BniPHOT2	89.902	921	82	6	1	915	1	916	0	1654
	NP_001318824.1	BjuVA02G12610	Pkinase	BjuPHOT2-2	89.749	917	86	4	1	915	1	911	0	1648
	NP_001318824.1	BraA10g016140.3C	Pkinase	BraPHOT2-like	89.479	922	82	5	1	915	1	914	0	1647
	NP_001318824.1	BjuVA03G12240	Pkinase	BJuPHOT2-1	89.142	921	85	6	1	915	1	912	0	1638
	NP_001318824.1	BolC02g014460.2J	Pkinase	BolPHOT2-2	88.877	917	92	4	1	915	1	909	0	1636
	NP_001318824.1	BolC09g046650.2J	Pkinase	BolPHOT2-like	86.906	947	84	6	1	915	1	939	0	1630
	NP_001318824.1	BraA02g011790.3C	Pkinase	BraPHOT2-2	86.225	951	89	6	1	915	1	945	0	1616
	NP_001318824.1	BraA03g012050.3C	Pkinase	BraPHOT2-1	85.865	948	92	7	1	915	1	939	0	1605
	NP_001318824.1	BnA10g0403280.1	Pkinase	BnPHOT2-like 1	86.595	925	75	6	1	915	1	886	0	1588
	NP_001318824.1	BnA02g0059340.1	Pkinase	BnPHOT2-3	87.037	918	90	6	1	915	1	892	0	1580
	NP_001318824.1	BolC03g013420.2J	Pkinase	BolPHOT2-1	87.283	920	83	7	1	915	1	891	0	1577
	NP_001318824.1	BnC02g0482450.1	Pkinase	BnPHOT2-4	83.957	935	86	7	1	915	1	891	0	1533
	NP_001318824.1	BnC09g0919200.1	Pkinase	BnPHOT2-like 2	79.476	916	107	8	1	915	1	836	0	1395
	NP_001318824.1	BnA03g0102510.1	Pkinase	BnPHOT2-1	77.007	922	106	10	1	915	1	823	0	1326
	NP_001318824.1	BnC03g0548560.1	Pkinase	BnPHOT2-2	77.065	920	104	11	1	915	1	818	0	1320
	NP_001318824.1	BjuVB06G24150	Pkinase	Discarded	57.838	925	322	10	45	906	73	992	0	1038
	NP_001318824.1	BniB06g024850.2N.1	Pkinase	Discarded	57.73	925	323	10	45	906	73	992	0	1036
	NP_001318824.1	BolC03g061570.2J	Pkinase	Discarded	58.739	904	305	10	45	884	73	972	0	1035
	NP_001318824.1	BjuVA06G25580	Pkinase	Discarded	58.518	904	307	10	45	884	73	972	0	1031
	NP_001318824.1	BnA06g0247510.1	Pkinase	Discarded	56.925	917	335	11	20	884	21	929	0	993
	NP_001318824.1	BraA06g023540.3C	PAS_9	Discarded	51.064	893	283	15	45	884	73	864	0	820
# Query: NP_568855.1 Galactose oxidase/kelch repeat superfamily protein [Arabidopsis thaliana]	NP_568855.1	BraA07g001820.3C	Kelch_4	Discarded	72.92	613	153	7	1	609	1	604	0	900
	NP_568855.1	BnA07g0270000.1	Kelch_4	Discarded	72.757	613	154	7	1	609	1	604	0	898
	NP_568855.1	BjuVA07G01900	Kelch_4	Discarded	72.757	613	154	7	1	609	1	604	0	898
	NP_568855.1	BnC03g0602450.1	Kelch_4	Discarded	72.757	613	154	7	1	609	1	604	0	896
	NP_568855.1	BolC07g003260.2J	Kelch_4	Discarded	72.757	613	154	7	1	609	1	604	0	895
	NP_568855.1	BniB03g067960.2N.1	Kelch_4	Discarded	72.862	608	154	5	1	605	1	600	0	894
	NP_568855.1	BjuVB03G57520	Kelch_4	Discarded	72.862	608	154	5	1	605	1	600	0	894
	NP_568855.1	BniB03g067910.2N.1	Kelch_4	Discarded	72.804	592	154	4	21	609	17	604	0	886
	NP_568855.1	BjuVB03G57490	Kelch_4	Discarded	72.804	592	154	4	21	609	17	604	0	886
	NP_568855.1	BolC07g003350.2J	Kelch_4	Discarded	72.973	592	152	5	22	609	17	604	0	886
	NP_568855.1	BnUnng0970120.1	Kelch_4	Discarded	72.973	592	152	5	22	609	17	604	0	886
	NP_568855.1	BnA07g0270010.1	Kelch_4	Discarded	73.575	579	146	4	30	605	19	593	0	881
	NP_568855.1	BraA07g001840.3C	Kelch_4	Discarded	72.959	588	151	5	22	605	17	600	0	879
	NP_568855.1	BjuVA07G01910	Kelch_4	Discarded	72.513	593	152	6	17	605	15	600	0	877
	NP_568855.1	BniB03g067980.2N.1	Kelch_4	BniZTL/FKF1/LKP2-like	70.443	609	158	5	1	609	8	594	0	875
	NP_568855.1	BraA07g001810.3C	Kelch_4	BraZTL/FKF1/LKP2 -like	70.608	609	157	5	1	609	9	595	0	875
	NP_568855.1	BjuVB03G57550	Kelch_4	BjuZTL/FKF1/LKP2-like 1	70.115	609	160	5	1	609	8	594	0	872
	NP_568855.1	BjuVB03G57530	Kelch_4	BjuZTL/FKF1/LKP2-like 2	70.115	609	160	5	1	609	8	594	0	872
	NP_568855.1	BolC07g003250.2J	Kelch_4	BolZTL/FKF1/LKP2-like	70.279	609	159	5	1	609	8	594	0	868
	NP_568855.1	BjuVA07G01890	Kelch_4	BjuZTL/FKF1/LKP2-like 3	69.951	609	159	5	1	609	8	592	0	863
	NP_568855.1	BnA07g0269990.1	Kelch_4	BnZTL/FKF1/LKP2-like 2	69.622	609	158	6	1	609	1	582	0	857
	NP_568855.1	BnC03g0602440.1	Kelch_4	BnZTL/FKF1/LKP2-like 1	66.01	609	149	6	1	609	8	558	0	791
	NP_568855.1	BnA03g0135220.1	Kelch_4	Discarded	28.302	371	234	14	197	549	20	376	5.85e-27	117
	NP_568855.1	BraA03g039610.3C	Kelch_4	Discarded	28.302	371	234	14	197	549	20	376	7.59e-27	117
	NP_568855.1	BjuVA03G41230	Kelch_4	Discarded	28.302	371	234	14	197	549	20	376	7.59e-27	117
# Query: NP_564919.1 flavin-binding, kelch repeat, f box 1 [Arabidopsis thaliana]	NP_564919.1	BraA07g001820.3C	Kelch_4	Discarded	63.398	571	192	7	52	613	39	601	0	742
	NP_564919.1	BnA07g0270000.1	Kelch_4	Discarded	63.398	571	192	7	52	613	39	601	0	741
	NP_564919.1	BjuVA07G01900	Kelch_4	Discarded	63.398	571	192	7	52	613	39	601	0	741
	NP_564919.1	BniB03g067960.2N.1	Kelch_4	Discarded	64.021	567	193	7	52	612	39	600	0	741
	NP_564919.1	BjuVB03G57520	Kelch_4	Discarded	64.021	567	193	7	52	612	39	600	0	741
	NP_564919.1	BniB03g067910.2N.1	Kelch_4	Discarded	63.139	567	200	5	52	613	39	601	0	739
	NP_564919.1	BjuVB03G57490	Kelch_4	Discarded	63.139	567	200	5	52	613	39	601	0	739
	NP_564919.1	BolC07g003260.2J	Kelch_4	Discarded	63.287	572	191	7	52	613	39	601	0	737
	NP_564919.1	BraA07g001840.3C	Kelch_4	Discarded	63.028	568	197	7	52	612	39	600	0	736
	NP_564919.1	BnC03g0602450.1	Kelch_4	Discarded	63.287	572	191	7	52	613	39	601	0	736
	NP_564919.1	BolC07g003350.2J	Kelch_4	Discarded	62.787	567	202	5	52	613	39	601	0	736
	NP_564919.1	BnUnng0970120.1	Kelch_4	Discarded	62.787	567	202	5	52	613	39	601	0	736
	NP_564919.1	BnA07g0270010.1	Kelch_4	Discarded	62.898	566	201	5	52	612	32	593	0	734
	NP_564919.1	BjuVA07G01910	Kelch_4	Discarded	62.852	568	198	7	52	612	39	600	0	734
	NP_564919.1	BraA07g001810.3C	Kelch_4	BraZTL/FKF1/LKP2 -like	62.7	563	195	7	56	613	40	592	0	733
	NP_564919.1	BolC07g003250.2J	Kelch_4	BolZTL/FKF1/LKP2-like	63.055	563	193	7	56	613	39	591	0	732
	NP_564919.1	BjuVB03G57550	Kelch_4	BjuZTL/FKF1/LKP2-like 1	62.7	563	195	6	56	613	39	591	0	731
	NP_564919.1	BjuVB03G57530	Kelch_4	BjuZTL/FKF1/LKP2-like 2	62.7	563	195	6	56	613	39	591	0	731
	NP_564919.1	BniB03g067980.2N.1	Kelch_4	BniZTL/FKF1/LKP2-like	62.522	563	196	6	56	613	39	591	0	730
	NP_564919.1	BjuVA07G01890	Kelch_4	BjuZTL/FKF1/LKP2-like 3	62.522	563	196	7	56	613	37	589	0	730
	NP_564919.1	BnA07g0269990.1	Kelch_4	BnZTL/FKF1/LKP2-like 2	61.565	575	205	8	45	613	15	579	0	727
	NP_564919.1	BnC03g0602440.1	Kelch_4	BnZTL/FKF1/LKP2-like 1	62.429	527	183	7	92	613	39	555	0	673
	NP_564919.1	BnA03g0135220.1	Kelch_4	Discarded	28.404	426	251	17	211	595	20	432	3.73e-29	124
	NP_564919.1	BraA03g039610.3C	Kelch_4	Discarded	28.404	426	251	17	211	595	20	432	6.19e-29	123
	NP_564919.1	BjuVA03G41230	Kelch_4	Discarded	28.404	426	251	17	211	595	20	432	6.19e-29	123
# Query: NP_849983.1 LOV KELCH protein 2 [Arabidopsis thaliana]	NP_849983.1	BolC07g003260.2J	Kelch_4	BolLKP2-2	90.774	607	56	0	5	611	1	607	0	1132
	NP_849983.1	BnC03g0602450.1	Kelch_4	BnLKP2-3	90.774	607	56	0	5	611	1	607	0	1132
	NP_849983.1	BnA07g0270000.1	Kelch_4	BnLKP2-4	90.61	607	57	0	5	611	1	607	0	1131
	NP_849983.1	BjuVA07G01900	Kelch_4	BjuLKP2-4	90.61	607	57	0	5	611	1	607	0	1131
	NP_849983.1	BniB03g067960.2N.1	Kelch_4	BniLKP2-2	91.667	600	50	0	5	604	1	600	0	1129
	NP_849983.1	BjuVB03G57520	Kelch_4	BjuLKP2-3	91.667	600	50	0	5	604	1	600	0	1129
	NP_849983.1	BraA07g001820.3C	Kelch_4	BraLKP2-2	90.445	607	58	0	5	611	1	607	0	1128
	NP_849983.1	BolC07g003350.2J	Kelch_4	BolLKP2-1	89.951	607	61	0	5	611	1	607	0	1106
	NP_849983.1	BnUnng0970120.1	Kelch_4	BnLKP2-1	89.951	607	61	0	5	611	1	607	0	1106
	NP_849983.1	BniB03g067910.2N.1	Kelch_4	BniLKP2-1	89.951	607	61	0	5	611	1	607	0	1105
	NP_849983.1	BjuVB03G57490	Kelch_4	BjuLKP2-1	89.951	607	61	0	5	611	1	607	0	1105
	NP_849983.1	BraA07g001840.3C	Kelch_4	BraLKP2-1	90.333	600	58	0	5	604	1	600	0	1100
	NP_849983.1	BjuVA07G01910	Kelch_4	BjuLKP2-2	90.167	600	59	0	5	604	1	600	0	1097
	NP_849983.1	BnA07g0270010.1	Kelch_4	BnLKP2-2	89.5	600	56	1	5	604	1	593	0	1080
	NP_849983.1	BjuVB03G57550	Kelch_4	Discarded	84.804	612	74	5	1	611	4	597	0	1056
	NP_849983.1	BjuVB03G57530	Kelch_4	Discarded	84.804	612	74	5	1	611	4	597	0	1056
	NP_849983.1	BniB03g067980.2N.1	Kelch_4	Discarded	84.641	612	75	5	1	611	4	597	0	1054
	NP_849983.1	BraA07g001810.3C	Kelch_4	Discarded	84.477	612	76	5	1	611	5	598	0	1052
	NP_849983.1	BolC07g003250.2J	Kelch_4	Discarded	83.797	611	82	3	1	611	4	597	0	1050
	NP_849983.1	BjuVA07G01890	Kelch_4	Discarded	83.824	612	78	6	1	611	4	595	0	1040
	NP_849983.1	BnA07g0269990.1	Kelch_4	Discarded	83.553	608	76	6	5	611	1	585	0	1026
	NP_849983.1	BnC03g0602440.1	Kelch_4	Discarded	79.902	612	68	6	1	611	4	561	0	969
	NP_849983.1	BnA03g0135220.1	Kelch_4	Discarded	27.934	426	262	15	198	589	20	434	1.42e-27	119
	NP_849983.1	BraA03g039610.3C	Kelch_4	Discarded	27.934	426	262	15	198	589	20	434	1.52e-27	119
	NP_849983.1	BjuVA03G41230	Kelch_4	Discarded	27.934	426	262	15	198	589	20	434	1.52e-27	119
# Query: NP_201191.1 Regulator of chromosome condensation (RCC1) family protein [Arabidopsis thaliana]	NP_201191.1	BniB07g042540.2N.1	RCC1	BniUVR8-like 2	94.292	438	23	1	3	440	5	440	0	847
	NP_201191.1	BjuVB07G17770	RCC1	BjuUVR8-like 2	94.292	438	23	1	3	440	5	440	0	847
	NP_201191.1	BjuVA02G48110	RCC1	BjuUVR8-like 1	93.578	436	28	0	5	440	1	436	0	837
	NP_201191.1	BjuVA09G08340	RCC1	BjuUVR8-like 2-1	92.938	439	28	2	3	440	4	440	0	837
	NP_201191.1	BraA02g044330.3C	RCC1	BraUVR8-like 1	92.89	436	31	0	5	440	1	436	0	834
	NP_201191.1	BraA09g008000.3C	RCC1	BraUVR8-like 2	92.483	439	30	2	3	440	4	440	0	832
	NP_201191.1	BnUnng0975540.1	RCC1	BnUVR8-like 2-1	91.275	447	28	3	3	440	4	448	0	828
	NP_201191.1	BnUnng0975200.1	RCC1	BnUVR8-like 2-2	91.275	447	28	3	3	440	4	448	0	828
	NP_201191.1	BniB06g012110.2N.1	RCC1	BniUVR8	93.721	430	26	1	3	431	4	433	0	825
	NP_201191.1	BolC09g008940.2J	RCC1	BolUVR8-like 2	91.572	439	34	2	3	440	4	440	0	824
	NP_201191.1	BraA06g027290.3C	RCC1	BraUVR8	93.256	430	28	1	3	431	4	433	0	823
	NP_201191.1	BjuVB06G12870	RCC1	BjuUVR8-1	93.256	430	28	1	3	431	4	433	0	822
	NP_201191.1	BolC03g057070.2J	RCC1	BolUVR8	92.791	430	30	1	3	431	4	433	0	818
	NP_201191.1	BjuVA06G29480	RCC1	BjuUVR8-2	92.791	430	30	1	3	431	4	433	0	818
	NP_201191.1	BnC03g0592540.1	RCC1	BnUVR8-1	92.326	430	32	1	3	431	4	433	0	817
	NP_201191.1	BnA02g0087420.1	RCC1	BnUVR8-like 1-1	87.844	436	29	1	5	440	1	412	0	772
	NP_201191.1	BnC07g0827330.1	RCC1	BnUVR8-like 2	87.699	439	27	3	3	440	4	416	0	771
	NP_201191.1	BnA06g0249510.1	RCC1	BnUVR8-2	87.442	430	29	2	3	431	4	409	0	754
	NP_201191.1	BnC09g0929360.1	RCC1	BnUVR8-like 1	62.085	422	66	4	31	440	19	358	1.43e-173	492
	NP_201191.1	BolC02g061830.2J	RCC1	Discarded	80.473	169	31	2	31	198	19	186	7.95e-92	278
	NP_201191.1	BolC02g061830.2J	RCC1	Discarded	39.85	133	79	1	89	220	24	156	8.7e-24	100
	NP_201191.1	BolC02g061820.2J	RCC1	Discarded	56.279	215	38	3	226	440	1	159	2.24e-66	211
	NP_201191.1	BniB05g025420.2N.1	RCC1	Discarded	36.228	334	197	5	58	377	295	626	2.24e-54	197
	NP_201191.1	BolC01g056960.2J	RCC1	BolUVR8-like 3	33.894	357	209	9	30	371	1	345	9.87e-54	186
	NP_201191.1	BraA01g044020.3C	RCC1	BraUVR8-like 3	33.894	357	209	9	30	371	1	345	1.12e-53	186
	NP_201191.1	BnA01g0038030.1	RCC1	BnUVR8-like 3	33.894	357	209	9	30	371	1	345	1.12e-53	186
