# Supplementary material for: Phylogenomics-Based Reconstruction and Molecular Evolutionary Histories of Brassica Photoreceptor Gene Families
Source: Int J Mol Sci. 2022 Aug 4;23(15):8695. doi: 10.3390/ijms23158695 (PMC9369451; doi:10.3390/ijms23158695)
Supplement: Supplementary file 1 [file ijms-23-08695-s001.zip › Supplementary Table S2..xlsx]

## Sheet: Sheet1
Supplementary Table S2. The chromosomal mapping of Photoreceptor genes of five Brassica species
Table S2. The chromosomal mapping of Photoreceptor genes of five Brassica species	Gene family/subfamily	Copies	Gene identifier	Chromosome	Gene nomenclature
Brassica rapa	CRY1	1	BraA09g029430.3C	A09	BraCRY1
	CRY2	1	BraA08g034900.3C	A08	BraCRY2
	CRY3	0
	*CRY2-like	1	BraA06g032170.3C	A06	BraCRY3-like 2
	*CRY3-like	2	BraA09g006040.3C; BraA10g002940.3C	A09; A10	BraCRY3-like 1; BraCRY3-like 2
	PHYA	1	BraA06g006450.3C	A06	BraPHYA
	PHYB	1	BraA05g030340.3C	A05	BraPHYB
	PHYC	1	BraA05g015210.3C	A05	BraPHYC
	PHYD	0
	PHYE	1	BraA01g009650.3C	A01	BraPHYE
	*PHYA-like	1	BraA09g062320.3C	A09	BraPHYA-like
	PHOT1	1	BraA06g023540.3C	A06	BraPHOT1
	PHOT2	2	BraA03g012050.3C; BraA02g011790.3C	A03; A02	BraPHOT2-1; BraPHOT2-2
	*PHOT2-like	1	BraA10g016140.3C	A10	BraPHOT2-like
	UVR8	1	BraA06g027290.3C	A06	BraUVR8
	*UVR8-like	3	BraA02g044330.3C; BraA09g008000.3C; BraA01g044020.3C	A02; A09; A01	BraUVR8-like 1;BraUVR8-like 2; BraUVR8-like 3
	ZTL/FKF1/LKP2	2	BraA07g001840.3C; BraA07g001820.3C	A07; A07	BraLKP2-1; BraLKP2-2
	*ZTL/FKF1/LKP2-like	1	BraA07g001810.3C	A07	BraZTL/FKF1/LKP2 -like
Brassica napus	CRY1	2	BnC09g0908450.1; BnA08g0307500.1	C09; A08	BnCRY1-1; BnCRY1-2
	CRY2	2	BnC04g0667460.1; BnA09g0388240.1	C04; A09	BnCRY2-1; BnCRY2-2
	CRY3	1	BnA01g0035880.1	A01	BnCRY3
	*CRY2-like	2	BnC05g0687650.1; BnA10g0396180.1		BnCRY2-like 1; BnCRY2-like 2
	*CRY3-like	4	BnC09g0892440.1; BnA01g0018610.1; BnA06g0254820.1; BnUnng0988800.1	C09; A01; A06; scaffold1545	BnCRY3-like 1; BnCRY3-like 2; BnCRY3-like 3; BnCRY3-like 4
	PHYA	2	BnC05g0692990.1; BnA06g0228650.1	C05; A06	BnPHYA-1; BnPHYA-2
	PHYB	2	BnC05g0721960.1; BnA05g0213170.1	C05; A05	BnPHYB-1; BnPHYB-2
	PHYC	2	BnUnng1012480.1; BnA08g0321690.1	scaffold2475; A08	BnPHYC-1; BnPHYC-2
	PHYD	1	BnC03g0582300.1	C03	BnPHYD
	PHYE	2	BnA09g0349730.1; BnC01g0435360.1	A09; C01	BnPHYE-1; BnPHYE-2
	*PHYA-like	2	BnC08g0884340.1; BnA09g0389320.1	C08; A09	BnPHYA-like 1; BnPHYA-like 2
	PHOT1	2	BnC03g0595110.1; BnA06g0247510.1	C03; A06	BnPHOT1-1; BnPHOT1-2
	PHOT2	4	BnA03g0102510.1; BnC03g0548560.1; BnA02g0059340.1; BnC02g0482450.1	A03; C03; A02; C02	BnPHOT2-1; BnPHOT2-2; BnPHOT2-3; BnPHOT2-4
	*PHOT2-like	2	BnA10g0403280.1; BnC09g0919200.1	A10; C09	BnPHOT2-like 1; BnPHOT2-like 2
	UVR8	2	BnC03g0592540.1; BnA06g0249510.1	C03; A06	BnUVR8-1; BnUVR8-2
	UVR8-like 1	2	BnC09g0929360.1; BnA02g0087420.1	C09; A02	BnUVR8-like 1; BnUVR8-like 1-1
	UVR8-like 2	3	BnC07g0827330.1; BnUnng0975540.1; BnUnng0975200.1	C07; scaffold1132; scaffold1132	BnUVR8-like 2; BnUVR8-like 2-1; BnUVR8-like 2-2
	UVR8-like 3	1	BnA01g0038030.1	A01	BnUVR8-like 3
	ZTL/FKF1/LKP2	4	BnUnng0970120.1; BnA07g0270010.1; BnC03g0602450.1; BnA07g0270000.1	scaffold1439; A07; C03; A07	BnLKP2-1; BnLKP2-2; BnLKP2-3; BnLKP2-4
	*ZTL/FKF1/LKP2-like	2	BnC03g0602440.1; BnA07g0269990.1	C03; A07	BnZTL/FKF1/LKP2-like 1; BnZTL/FKF1/LKP2-like 2
Brassica oleracea	CRY1	1	BolC09g034170.2J	C09	BolCRY1
	CRY2	1	BolC08g001060.2J	C08	BolCRY2
	CRY3	1	BolC01g047290.2J	C01	BolCRY3
	*CRY2-like	1	BolC05g002580.2J	C05	BolCRY2-like
	*CRY3-like	2	BolC09g006630.2J; BolC07g041360.2J	C09; C07	BolCRY3-like 1; BolCRY3-like 2
	PHYA	1	BolC05g007340.2J	C05	BolPHYA
	PHYB	1	BolC05g049250.2J	C05	BolPHYB
	PHYC	1	BolC06g017050.2J	C06	BolPHYC
	PHYD	1	BolC03g044710.2J	C03	BolPHYD
	PHYE	1	BolC01g011620.2J	C01	BolPHYE
	*PHYA-like	1	BolC08g056510.2J	C08	BolPHYA-like
	PHOT1	1	BolC03g061570.2J	C03	BolPHOT1
	PHOT2	2	BolC03g013420.2J; BolC02g014460.2J	C03	BolPHOT2-1; BolPHOT2-2
	*PHOT2-like	1	BolC09g046650.2J	C09	BolPHOT2-like
	UVR8	1	BolC03g057070.2J	C03	BolUVR8
	*UVR8-like 2	1	BolC09g008940.2J	C09	BolUVR8-like 2
	*UVR8-like 3	1	BolC01g056960.2J	C01	BolUVR8-like 3
	ZTL/FKF1/LKP2	2	BolC07g003260.2J; BolC07g003350.2J	C07	BolLKP2-2; BolLKP2-1
	*ZTL/FKF1/LKP2-like	1	BolC07g003250.2J	C07	BolZTL/FKF1/LKP2-like
Brassica juncea	CRY1	2	BjuVB08G43170; BjuVA09G29490	BB_Chr08; AA_Chr09	BjuCRY1-1; BjuCRY1-2
	CRY2	1	BjuVA08G37610	AA_Chr08	BjuCRY2
	CRY3	2	BjuVA01G39740; BjuVB07G07390	AA_Chr01; BB_Chr07	BjuCRY3-1; BjuCRY3-2
	*CRY2-like	1	BjuVA10G02780	AA_Chr10	BjuCRY2-like
	*CRY3-like	4	BjuVA09G06060; BjuVB07G20100; BjuVB02G64060; BjuVA06G34610	AA_Chr09; BB_Chr07; BB_Chr02; AA_Chr06	BjuCRY3-like 1; BjuCRY3-like 2; BjuCRY3-like 3; BjuCRY3-like 4
	PHYA	2	BjuVB04G27950; BjuVA06G05860	B04; AA_Chr06	BjuPHYA-1; BjuPHYA-2
	PHYB	2	BjuVB01G37740; BjuVA05G32720	BB_Chr01; AA_Chr05	BjuPHYB-1; BjuPHYB-2
	PHYC	2	BjuVB06G52060; BjuVA05G16000	BB_Chr06; AA_Chr05	BjuPHYC-1; BjuPHYC-2
	PHYD	0
	PHYE	2	BjuVA01G10320; BjuVB05G18030	AA_Chr01; BB_Chr05	BjuPHYE-1; BjuPHYE-2
	*PHYA-like	2	BjuVB02G03340; BjuVA09G65220	BB_Chr02; AA_Chr09	BjuPHYA-like 1; BjuPHYA-like 2
	PHOT1	2	BjuVB06G24150; BjuVA06G25580	BB_Chr06;AA_Chr06	BjuPHOT1-1; BjuPHOT1-2
	PHOT2	3	BjuVA03G12240; BjuVB08G10750; BjuVA02G12610	AA_Chr03; BB_Chr08; AA_Chr02	BJuPHOT2-1; BjuPHOT2-2; BjuPHOT2-3
	*PHOT2-like	2	BjuVB02G27090; BjuVA10G15650	BB_Chr02; AA_Chr10	BjuPHOT2-like 1; BjuPHOT2-like 2
	UVR8	2	BjuVB06G12870; BjuVA06G29480	BB_Chr06; AA_Chr06	BjuUVR8-1; BjuUVR8-2
	*UVR8-like 1	1	BjuVA02G48110	AA_Chr02	BjuUVR8-like 1
	*UVR8-like 2	2	BjuVB07G17770; BjuVA09G08340	BB_Chr07; AA_Chr09	BjuUVR8-like 2; BjuUVR8-like 2-1
	ZTL/FKF1/LKP2	4	BjuVB03G57490; BjuVA07G01910; BjuVB03G57520; BjuVA07G01900	BB_Chr03; AA_Chr07; BB_Chr03; AA_Chr07	BjuLKP2-1; BjuLKP2-2; BjuLKP2-3; BjuLKP2-4
	*ZTL/FKF1/LKP2-like	3	BjuVB03G57550; BjuVB03G57530; BjuVA07G01890	BB_Chr03; BB_Chr03; AA_Chr07	BjuZTL/FKF1/LKP2-like 1; BjuZTL/FKF1/LKP2-like 2; BjuZTL/FKF1/LKP2-like 3
Brassica nigra	CRY1	1	BniB08g053730.2N.1	B8	BniCRY1
	CRY2	1	BniB03g000850.2N.1	B3	BniCRY2
	CRY3	1	BniB07g054080.2N.1	B7	BniCRY3
	*CRY3-like	2	BniB07g040050.2N.1; BniB02g077580.2N.1	B7; B2	BniCRY3-like 1; BniCRY3-like 2
	PHYA	1	BniB04g030300.2N.1	B4	BniPHYA
	PHYB	1	BniB01g047710.2N.1	B1	BniPHYB
	PHYC	1	BniB06g060920.2N.1	B6	BniPHYC
	PHYD	0
	PHYE	1	BniB05g018300.2N.1	B5	BniPHYE
	*PHYA-like	1	BniB02g004810.2N.1	B2	BniPHYA-like
	PHOT1	1	BniB06g024850.2N.1	B6	BniPHOT1
	PHOT2	1	BniB08g013390.2N.1	B8	BniPHOT2
	*PHOT2-like	1	BniB02g037570.2N.1	B2	BniPHOT2-like
	UVR8	2	BjuVB06G12870; BjuVA06G29480	B06; A06	BjuUVR8-1; BjuUVR8-2
	*UVR8-like 1	1	BjuVA02G48110	A02	BjuUVR8-like 1
	*UVR8-like 2	2	BjuVB07G17770; BjuVA09G08340	B07; A09	BjuUVR8-like 2; BjuUVR8-like 2-1
	*UVR8-like 3	0
	ZTL/FKF1/LKP2	2	BniB03g067910.2N.1; BniB03g067960.2N.1	B3; B3	BniLKP2-1; BniLKP2-2
	*ZTL/FKF1/LKP2-like	1	BniB03g067980.2N.1	B3	BniZTL/FKF1/LKP2-like
	* Newly classified subfamily
