# Supplementary material for: Phylogenomics-Based Reconstruction and Molecular Evolutionary Histories of Brassica Photoreceptor Gene Families
Source: Int J Mol Sci. 2022 Aug 4;23(15):8695. doi: 10.3390/ijms23158695 (PMC9369451; doi:10.3390/ijms23158695)
Supplement: Supplementary file 1 [file ijms-23-08695-s001.zip › Supplementary Table S3..xlsx]

## Sheet: Duplication
Table S3. The Photoreceptor gene duplication events of Brassica
Genes/Duplicates	Type	Identifier	AA identity	Ka	Ks	Ka-Ks	selection	MYA
BjuPHYE-1:BjuPHYE-2	WGD or Segmental	BjuVA01G10320:BjuVB05G18030	92.246	0.0328179	0.401526	0.0817329	Purify	13.3842
BjuCRY3-1:BjuCRY3-2	WGD or Segmental	BjuVA01G39740:BjuVB07G07390	93.728	0.0269514	0.233565	0.115392	Purify	7.78549
BjuPHOT2-2:BJuPHOT2-1	WGD or Segmental	BjuVA02G12610:BjuVA03G12240	89.847	0.0418287	0.315435	0.132606	Purify	10.5145
BjuUVR8-like 1:BjuUVR8-2	WGD or Segmental	BjuVA02G48110:BjuVA06G29480	92.29	0.0408122	0.353404	0.115483	Purify	11.7801
BJuPHOT2-1:BjuPHOT2-like 2	WGD or Segmental	BjuVA03G12240:BjuVA10G15650	89.989	0.0346527	0.286527	0.120941	Purify	9.55089
BjuPHYC-2:BjuPHYC-1	WGD or Segmental	BjuVA05G16000:BjuVB06G52060	94.118	0.023708	0.143636	0.165057	Purify	4.78785
BjuPHYB-2:BjuPHYB-1	WGD or Segmental	BjuVA05G32720:BjuVB01G37740	97.344	0.0164133	0.296794	0.055302	Purify	9.89312
BjuPHYA-2:BjuPHYA-like 2	WGD or Segmental	BjuVA06G05860:BjuVA09G65220	92.117	0.0310057	0.571791	0.0542256	Purify	19.0597
BjuPHOT1-2:BjuPHOT1-1	WGD or Segmental	BjuVA06G25580:BjuVB06G24150	97.894	0.00744668	0.118402	0.0628931	Purify	3.94674
BjuUVR8-2:BjuUVR8-like 2-1	WGD or Segmental	BjuVA06G29480:BjuVA09G08340	91.244	0.0490098	0.374436	0.13089	Purify	12.4812
BjuCRY3-like 4:BjuCRY3-like 1	WGD or Segmental	BjuVA06G34610:BjuVA09G06060	89.631	0.0429031	0.318989	0.134497	Purify	10.633
BjuZTL/FKF1/LKP2-like 3:BjuLKP2-3	WGD or Segmental	BjuVA07G01890:BjuVB03G57520	82.982	0.0769108	0.502879	0.152941	Purify	16.7626
BjuLKP2-4:BjuLKP2-1	WGD or Segmental	BjuVA07G01900:BjuVB03G57490	91.41	0.0423946	0.314938	0.134612	Purify	10.4979
BjuCRY2:BjuCRY2-like	WGD or Segmental	BjuVA08G37610:BjuVA10G02780	88.508	0.0484164	0.461067	0.105009	Purify	15.3689
BjuCRY3-like 1:BjuCRY3-like 3	WGD or Segmental	BjuVA09G06060:BjuVB02G64060	88.908	0.0491914	0.28302	0.173809	Purify	9.43399
BjuUVR8-like 2-1:BjuUVR8-1	WGD or Segmental	BjuVA09G08340:BjuVB06G12870	91.014	0.0460587	0.349364	0.131836	Purify	11.6455
BjuCRY1-2:BjuCRY1-1	WGD or Segmental	BjuVA09G29490:BjuVB08G43170	97.5	0.00870837	0.167858	0.0518794	Purify	5.59526
BjuPHYA-like 2:BjuPHYA-like 1	WGD or Segmental	BjuVA09G65220:BjuVB02G03340	93.303	0.0298377	0.365436	0.0816495	Purify	12.1812
BjuPHOT2-like 2:BjuPHOT2-like 1	WGD or Segmental	BjuVA10G15650:BjuVB02G27090	98.35	0.00551231	0.179154	0.0307685	Purify	5.97182
BjuPHYA-like 1:BjuPHA-1	WGD or Segmental	BjuVB02G03340:BjuVB04G27950	93.606	0.0293364	0.490744	0.0597793	Purify	16.3581
BjuPHOT2-like 1:BjuPHOT2-2	WGD or Segmental	BjuVB02G27090:BjuVB08G10750	91.247	0.0315103	0.2798	0.112617	Purify	9.32666
BjuCRY3-like 3:BjuCRY3-like 2	WGD or Segmental	BjuVB02G64060:BjuVB07G20100	90.27	0.050599	0.282011	0.179422	Purify	9.40035
BjuUVR8-1:BjuUVR8-like 2	WGD or Segmental	BjuVB06G12870:BjuVB07G17770	92.343	0.0407038	0.318778	0.127687	Purify	10.6259
BnCRY3-like 2:BnCRY3-like 3	WGD or Segmental	BnA01g0018610.1:BnA06g0254820.1	89.209	0.0395284	0.32948	0.119972	Purify	10.9827
BnCRY3-like 2:BnCRY3-like 1	WGD or Segmental	BnA01g0018610.1:BnC09g0892440.1	94.737	0.0750926	0.186023	0.403674	Purify	6.20077
BnPHOT2-3:BnPHOT2-1	WGD or Segmental	BnA02g0059340.1:BnA03g0102510.1	80.645	0.0425633	0.301698	0.141079	Purify	10.0566
BnPHOT2-3:BnPHOT2-like 1	WGD or Segmental	BnA02g0059340.1:BnA10g0403280.1	88.594	0.0388299	0.319174	0.121657	Purify	10.6391
BnPHOT2-3:BnPHOT2-4	WGD or Segmental	BnA02g0059340.1:BnC02g0482450.1	93.516	0.0109536	0.123804	0.0884754	Purify	4.12681
BnPHOT2-3:BnPHOT2-2	WGD or Segmental	BnA02g0059340.1:BnC03g0548560.1	75.866	0.0409044	0.302756	0.135107	Purify	10.0919
BnPHOT2-3:BnPHOT2-like 2	WGD or Segmental	BnA02g0059340.1:BnC09g0919200.1	79.978	0.0469476	0.302936	0.154975	Purify	10.0979
BnUVR8-like 1-1:BnUVR8-2	WGD or Segmental	BnA02g0087420.1:BnA06g0249510.1	91.832	0.0460113	0.349364	0.1317	Purify	11.6455
BnUVR8-like 1-1:BnUVR8-like 2	WGD or Segmental	BnA02g0087420.1:BnC07g0827330.1	91.99	0.0361681	0.279848	0.129242	Purify	9.32826
BnUVR8-like 1-1:BnUVR8-like 1	WGD or Segmental	BnA02g0087420.1:BnC09g0929360.1	85.492	0.0517939	0.140967	0.367419	Purify	4.69889
BnPHOT2-1:BnPHOT2-like 1	WGD or Segmental	BnA03g0102510.1:BnA10g0403280.1	82.051	0.0355825	0.303706	0.117161	Purify	10.1235
BnPHOT2-1:BnPHOT2-4	WGD or Segmental	BnA03g0102510.1:BnC02g0482450.1	79.646	0.045669	0.313941	0.14547	Purify	10.4647
BnPHOT2-1:BnPHOT2-like 2	WGD or Segmental	BnA03g0102510.1:BnC09g0919200.1	87.013	0.0380921	0.273847	0.1391	Purify	9.12823
BnPHYB-2:BnPHYD	WGD or Segmental	BnA05g0213170.1:BnC03g0582300.1	86.29	0.0483888	0.57449	0.084229	Purify	19.1497
BnPHYB-2:BnPHYB-1	WGD or Segmental	BnA05g0213170.1:BnC05g0721960.1	92.967	0.012056	0.118432	0.101797	Purify	3.94773
BnPHYA-2:BnPHYA-like 2	WGD or Segmental	BnA06g0228650.1:BnA09g0389320.1	93.077	0.031287	0.595555	0.0525343	Purify	19.8518
BnPHYA-2:BnPHYA-1	WGD or Segmental	BnA06g0228650.1:BnC05g0692990.1	98.665	0.00581831	0.188234	0.0309099	Purify	6.27448
BnPHYA-2:BnPHYA-like 1	WGD or Segmental	BnA06g0228650.1:BnC08g0884340.1	92.648	0.0295196	0.590544	0.0499871	Purify	19.6848
BnUVR8-2:BnUVR8-1	WGD or Segmental	BnA06g0249510.1:BnC03g0592540.1	91.724	0.0160706	0.111488	0.144147	Purify	3.71626
BnUVR8-2:BnUVR8-like 2	WGD or Segmental	BnA06g0249510.1:BnC07g0827330.1	90.244	0.0522174	0.317743	0.164339	Purify	10.5914
BnUVR8-2:BnUVR8-like 2-1	WGD or Segmental	BnA06g0249510.1:BnUnng0975540.1	84.389	0.0497833	0.322772	0.154237	Purify	10.7591
BnCRY3-like 3:BnCRY3-like 1	WGD or Segmental	BnA06g0254820.1:BnC09g0892440.1	89.773	0.128383	0.391269	0.328119	Purify	13.0423
BnCRY3-like 3:BnCRY3-like 4	WGD or Segmental	BnA06g0254820.1:BnUnng0988800.1	84.36	0.0660308	0.236828	0.278813	Purify	7.89427
BnPHYE-1:BnPHYE-2	WGD or Segmental	BnA09g0349730.1:BnC01g0435360.1	93.636	0.0158088	0.147335	0.107298	Purify	4.91117
BnCRY2-2:BnCRY2-like 2	WGD or Segmental	BnA09g0388240.1:BnA10g0396180.1	88.034	0.052244	0.440583	0.118579	Purify	14.6861
BnCRY2-2:BnCRY2-1	WGD or Segmental	BnA09g0388240.1:BnC04g0667460.1	97.907	0.0084059	0.131981	0.0636904	Purify	4.39936
BnCRY2-2:BnCRY2-like 1	WGD or Segmental	BnA09g0388240.1:BnC05g0687650.1	87.842	0.0504605	0.438659	0.115033	Purify	14.622
BnPHYA-like 2:BnPHYA-1	WGD or Segmental	BnA09g0389320.1:BnC05g0692990.1	92.75	0.0319287	0.581595	0.0548985	Purify	19.3865
BnPHYA-like 2:BnPHYA-like 1	WGD or Segmental	BnA09g0389320.1:BnC08g0884340.1	96.5	0.0149048	0.193945	0.0768506	Purify	6.46482
BnCRY2-like 2:BnCRY2-1	WGD or Segmental	BnA10g0396180.1:BnC04g0667460.1	87.91	0.0548644	0.48065	0.114146	Purify	16.0217
BnCRY2-like 2:BnCRY2-like 1	WGD or Segmental	BnA10g0396180.1:BnC05g0687650.1	97.59	0.0060162	0.104397	0.0576282	Purify	3.47989
BnPHOT2-like 1:BnPHOT2-4	WGD or Segmental	BnA10g0403280.1:BnC02g0482450.1	86.813	0.0410217	0.299364	0.137029	Purify	9.97881
BnPHOT2-like 1:BnPHOT2-2	WGD or Segmental	BnA10g0403280.1:BnC03g0548560.1	81.341	0.034882	0.30348	0.11494	Purify	10.116
BnPHOT2-like 1:BnPHOT2-like 2	WGD or Segmental	BnA10g0403280.1:BnC09g0919200.1	87.872	0.00478895	0.126184	0.037952	Purify	4.20615
BnPHOT2-4:BnPHOT2-like 2	WGD or Segmental	BnC02g0482450.1:BnC09g0919200.1	76.764	0.0425266	0.283995	0.149745	Purify	9.46649
BnPHOT2-2:BnPHOT2-like 2	WGD or Segmental	BnC03g0548560.1:BnC09g0919200.1	86.864	0.0385282	0.276145	0.139522	Purify	9.20482
BnPHYD:BnPHYB-1	WGD or Segmental	BnC03g0582300.1:BnC05g0721960.1	90.026	0.0448114	0.5387	0.0831844	Purify	17.9567
BnUVR8-1:BnUVR8-like 2	WGD or Segmental	BnC03g0592540.1:BnC07g0827330.1	85.714	0.0459844	0.319128	0.144094	Purify	10.6376
BnUVR8-1:BnUVR8-like 2-2	WGD or Segmental	BnC03g0592540.1:BnUnng0975200.1	88.914	0.0470859	0.340467	0.138298	Purify	11.3489
BnUVR8-1:BnUVR8-like 2-1	WGD or Segmental	BnC03g0592540.1:BnUnng0975540.1	88.914	0.0470859	0.340467	0.138298	Purify	11.3489
BnCRY2-1:BnCRY2-like 1	WGD or Segmental	BnC04g0667460.1:BnC05g0687650.1	88.144	0.0528587	0.472644	0.111836	Purify	15.7548
BnPHYA-1:BnPHYA-like 1	WGD or Segmental	BnC05g0692990.1:BnC08g0884340.1	92.383	0.0317459	0.59368	0.053473	Purify	19.7893
BnUVR8-like 2:BnUVR8-like 1	WGD or Segmental	BnC07g0827330.1:BnC09g0929360.1	80.829	0.0588138	0.381431	0.154193	Purify	12.7144
BnUVR8-like 2:BnUVR8-like 2-2	WGD or Segmental	BnC07g0827330.1:BnUnng0975200.1	91.964	0.0042276	0.0923697	0.0457682	Purify	3.07899
BnUVR8-like 2:BnUVR8-like 2-1	WGD or Segmental	BnC07g0827330.1:BnUnng0975540.1	91.964	0.0042276	0.0923697	0.0457682	Purify	3.07899
BnUVR8-like 2-2:BnUVR8-like 2-1	WGD or Segmental	BnUnng0975200.1:BnUnng0975540.1	100	0	0	NaN		0
BniPHYA-like:BniPHYA	WGD or Segmental	BniB02g004810.2N.1:BniB04g030300.2N.1	93.97	0.0271398	0.493743	0.0549675	Purify	16.4581
BniPHOT2-like:BniPHOT2	WGD or Segmental	BniB02g037570.2N.1:BniB08g013390.2N.1	90.92	0.035759	0.29058	0.123061	Purify	9.68598
BniCRY3-like 2:BniCRY3-like 1	WGD or Segmental	BniB02g077580.2N.1:BniB07g040050.2N.1	89.19	0.0481992	0.300433	0.160432	Purify	10.0144
BniUVR8:BniUVR8-like 2	WGD or Segmental	BniB06g012110.2N.1:BniB07g042540.2N.1	92.81	0.0385642	0.344316	0.112002	Purify	11.4772
BolPHOT2-2:BolPHOT2-1	WGD or Segmental	BolC02g014460.2J:BolC03g013420.2J	87.96	0.0451547	0.307038	0.147066	Purify	10.2346
BolPHOT2-2:BolPHOT2-like	WGD or Segmental	BolC02g014460.2J:BolC09g046650.2J	85.77	0.0452183	0.304099	0.148696	Purify	10.1366
BolPHOT2-1:BolPHOT2-like	WGD or Segmental	BolC03g013420.2J:BolC09g046650.2J	84.77	0.0383406	0.26792	0.143104	Purify	8.93068
BolPHYD:BolPHYB	WGD or Segmental	BolC03g044710.2J:BolC05g049250.2J	88.58	0.0446636	0.532627	0.0838553	Purify	17.7542
BolUVR8:BolUVR8-like 2	WGD or Segmental	BolC03g057070.2J:BolC09g008940.2J	90.09	0.050861	0.343041	0.148265	Purify	11.4347
BolCRY2-like:BolCRY2	WGD or Segmental	BolC05g002580.2J:BolC08g001060.2J	86.36	0.0522313	0.477943	0.109283	Purify	15.9314
BolPHYA:BolPHYA-like	WGD or Segmental	BolC05g007340.2J:BolC08g056510.2J	92.3	0.032159	0.565003	0.0569182	Purify	18.8334
BolCRY3-like 2:BolCRY3-like 1	WGD or Segmental	BolC07g041360.2J:BolC09g006630.2J	80.14	0.0699982	0.34824	0.201006	Purify	11.608
BraPHOT2-2:BraPHOT2-1	WGD or Segmental	BraA02g011790.3C:BraA03g012050.3C	84.69	0.0460634	0.324405	0.141993	Purify	10.8135
BraPHOT2-2:BraPHOT2-like	WGD or Segmental	BraA02g011790.3C:BraA10g016140.3C	87.2	0.0408009	0.3188	0.127983	Purify	10.6267
BraUVR8-like 1:BraUVR8	WGD or Segmental	BraA02g044330.3C:BraA06g027290.3C	92.06	0.0454711	0.362714	0.125364	Purify	12.0905
BraUVR8-like 1:BraUVR8-like 2	WGD or Segmental	BraA02g044330.3C:BraA09g008000.3C	92.22	0.0341379	0.274553	0.12434	Purify	9.15176
BraPHOT2-1:BraPHOT2-like	WGD or Segmental	BraA03g012050.3C:BraA10g016140.3C	87.05	0.0448776	0.285942	0.156946	Purify	9.53142
BraPHYA:BraPHYA-like	WGD or Segmental	BraA06g006450.3C:BraA09g062320.3C	92.91	0.0279763	0.596358	0.046912	Purify	19.8786
BraUVR8:BraUVR8-like 2	WGD or Segmental	BraA06g027290.3C:BraA09g008000.3C	91.01	0.051177	0.374171	0.136774	Purify	12.4724
BraCRY3-like 2:BraCRY3-like 1	WGD or Segmental	BraA06g032170.3C:BraA09g006040.3C	88.77	0.0392333	0.285693	0.137327	Purify	9.52308
BraCRY2:BraCRY2-like	WGD or Segmental	BraA08g034900.3C:BraA10g002940.3C	85.03	0.0483506	0.454308	0.106427	Purify	15.1436
BraZTL/FKF1/LKP2 -like:BraLKP2-2	Tandem	BraA07g001810.3C: BraA07g001820.3C	83.01	0.0823614	0.450903	0.182659	Purify	15.0301
BjuLKP2-4: BjuLKP2-2	Tandem	BjuVA07G01900: BjuVA07G01910	92.382	0.0391878	0.300368	0.130466	Purify	10.0123
BnZTL/FKF1/LKP2-like 1: BnLKP2-3	Tandem	BnC03g0602440.1: BnC03g0602450.1	78.444	0.0766601	0.466638	0.164282	Purify	15.5546
BnLKP2-4: BnLKP2-2	Tandem	BnA07g0270000.1: BnA07g0270010.1	91.248	0.0404807	0.323091	0.125292	Purify	10.7697
BolZTL/FKF1/LKP2-like: BolLKP2-2	Tandem	BolC07g003250.2J: BolC07g003260.2J	83.17	0.0778711	0.448421	0.173656	Purify	14.9474
