# Supplementary material for: Phylogenomics-Based Reconstruction and Molecular Evolutionary Histories of Brassica Photoreceptor Gene Families
Source: Int J Mol Sci. 2022 Aug 4;23(15):8695. doi: 10.3390/ijms23158695 (PMC9369451; doi:10.3390/ijms23158695)
Supplement: Supplementary file 1 [file ijms-23-08695-s001.zip › Supplementary Table S4..xlsx]

## Sheet: UVR8-CDD
#Batch CD-search tool	NIH/NLM/NCBI
#cdsid	QM3-qcdsearch-3D790320DE41F6B2-3BC1ED56489A3CFC
#datatype	hitsStandard Results
#status	0
#Start time	2022-04-20T05:50:05	Run time	0:00:00:21
#status	success
Query	Hit type	PSSM-ID	From	To	E-Value	Bitscore	Accession	Short name	Incomplete	Superfamily
Q#1 -	BniB07g042540.2N.1 gene=BniB07g042540.2N	non-specific	227511	38	374	1.30626e-55	191.205	COG5184	ATS1	-	cl34932
Q#1 -	BniB07g042540.2N.1 gene=BniB07g042540.2N	superfamily	227511	38	374	1.30626e-55	191.205	cl34932	ATS1 superfamily	-	-
Q#1 -	BniB07g042540.2N.1 gene=BniB07g042540.2N	specific	395335	296	345	2.70046e-17	75.2465	pfam00415	RCC1	-	cl37625
Q#1 -	BniB07g042540.2N.1 gene=BniB07g042540.2N	superfamily	395335	296	345	2.70046e-17	75.2465	cl37625	RCC1 superfamily	-	-
Q#1 -	BniB07g042540.2N.1 gene=BniB07g042540.2N	specific	404432	22	48	0.00811408	33.9355	pfam13540	RCC1_2	-	cl16296
Q#1 -	BniB07g042540.2N.1 gene=BniB07g042540.2N	superfamily	404432	22	48	0.00811408	33.9355	cl16296	RCC1_2 superfamily	-	-
Q#2 -	BjuVB07G17770	non-specific	227511	38	374	1.30626e-55	191.205	COG5184	ATS1	-	cl34932
Q#2 -	BjuVB07G17770	superfamily	227511	38	374	1.30626e-55	191.205	cl34932	ATS1 superfamily	-	-
Q#2 -	BjuVB07G17770	specific	395335	296	345	2.70046e-17	75.2465	pfam00415	RCC1	-	cl37625
Q#2 -	BjuVB07G17770	superfamily	395335	296	345	2.70046e-17	75.2465	cl37625	RCC1 superfamily	-	-
Q#2 -	BjuVB07G17770	specific	404432	22	48	0.00811408	33.9355	pfam13540	RCC1_2	-	cl16296
Q#2 -	BjuVB07G17770	superfamily	404432	22	48	0.00811408	33.9355	cl16296	RCC1_2 superfamily	-	-
Q#3 -	BjuVA02G48110	non-specific	227511	32	368	1.47072e-55	191.205	COG5184	ATS1	-	cl34932
Q#3 -	BjuVA02G48110	superfamily	227511	32	368	1.47072e-55	191.205	cl34932	ATS1 superfamily	-	-
Q#3 -	BjuVA02G48110	specific	395335	290	339	1.2123e-16	73.3205	pfam00415	RCC1	-	cl37625
Q#3 -	BjuVA02G48110	superfamily	395335	290	339	1.2123e-16	73.3205	cl37625	RCC1 superfamily	-	-
Q#3 -	BjuVA02G48110	specific	404432	16	42	0.00303659	35.0911	pfam13540	RCC1_2	-	cl16296
Q#3 -	BjuVA02G48110	superfamily	404432	16	42	0.00303659	35.0911	cl16296	RCC1_2 superfamily	-	-
Q#4 -	BjuVA09G08340	non-specific	227511	38	374	1.48741e-56	193.901	COG5184	ATS1	-	cl34932
Q#4 -	BjuVA09G08340	superfamily	227511	38	374	1.48741e-56	193.901	cl34932	ATS1 superfamily	-	-
Q#4 -	BjuVA09G08340	specific	395335	296	345	3.42051e-17	74.8613	pfam00415	RCC1	-	cl37625
Q#4 -	BjuVA09G08340	superfamily	395335	296	345	3.42051e-17	74.8613	cl37625	RCC1 superfamily	-	-
Q#4 -	BjuVA09G08340	specific	404432	22	48	0.00206761	35.4763	pfam13540	RCC1_2	-	cl16296
Q#4 -	BjuVA09G08340	superfamily	404432	22	48	0.00206761	35.4763	cl16296	RCC1_2 superfamily	-	-
Q#5 -	BraA02g044330.3C	non-specific	227511	32	367	6.2748e-55	189.279	COG5184	ATS1	-	cl34932
Q#5 -	BraA02g044330.3C	superfamily	227511	32	367	6.2748e-55	189.279	cl34932	ATS1 superfamily	-	-
Q#5 -	BraA02g044330.3C	specific	395335	134	183	1.85074e-16	72.9353	pfam00415	RCC1	-	cl37625
Q#5 -	BraA02g044330.3C	superfamily	395335	134	183	1.85074e-16	72.9353	cl37625	RCC1 superfamily	-	-
Q#5 -	BraA02g044330.3C	specific	404432	16	42	0.00348482	34.7059	pfam13540	RCC1_2	-	cl16296
Q#5 -	BraA02g044330.3C	superfamily	404432	16	42	0.00348482	34.7059	cl16296	RCC1_2 superfamily	-	-
Q#6 -	BraA09g008000.3C	non-specific	227511	38	374	7.5113e-56	191.975	COG5184	ATS1	-	cl34932
Q#6 -	BraA09g008000.3C	superfamily	227511	38	374	7.5113e-56	191.975	cl34932	ATS1 superfamily	-	-
Q#6 -	BraA09g008000.3C	specific	395335	140	189	3.48455e-16	72.1649	pfam00415	RCC1	-	cl37625
Q#6 -	BraA09g008000.3C	superfamily	395335	140	189	3.48455e-16	72.1649	cl37625	RCC1 superfamily	-	-
Q#6 -	BraA09g008000.3C	specific	404432	22	48	0.00215054	35.4763	pfam13540	RCC1_2	-	cl16296
Q#6 -	BraA09g008000.3C	superfamily	404432	22	48	0.00215054	35.4763	cl16296	RCC1_2 superfamily	-	-
Q#7 -	BnUnng0975540.1	non-specific	227511	38	382	2.13473e-55	190.82	COG5184	ATS1	-	cl34932
Q#7 -	BnUnng0975540.1	superfamily	227511	38	382	2.13473e-55	190.82	cl34932	ATS1 superfamily	-	-
Q#7 -	BnUnng0975540.1	specific	395335	140	189	3.50414e-16	72.1649	pfam00415	RCC1	-	cl37625
Q#7 -	BnUnng0975540.1	superfamily	395335	140	189	3.50414e-16	72.1649	cl37625	RCC1 superfamily	-	-
Q#7 -	BnUnng0975540.1	specific	404432	22	48	0.0021253	35.4763	pfam13540	RCC1_2	-	cl16296
Q#7 -	BnUnng0975540.1	superfamily	404432	22	48	0.0021253	35.4763	cl16296	RCC1_2 superfamily	-	-
Q#8 -	BnUnng0975200.1	non-specific	227511	38	382	2.13473e-55	190.82	COG5184	ATS1	-	cl34932
Q#8 -	BnUnng0975200.1	superfamily	227511	38	382	2.13473e-55	190.82	cl34932	ATS1 superfamily	-	-
Q#8 -	BnUnng0975200.1	specific	395335	140	189	3.50414e-16	72.1649	pfam00415	RCC1	-	cl37625
Q#8 -	BnUnng0975200.1	superfamily	395335	140	189	3.50414e-16	72.1649	cl37625	RCC1 superfamily	-	-
Q#8 -	BnUnng0975200.1	specific	404432	22	48	0.0021253	35.4763	pfam13540	RCC1_2	-	cl16296
Q#8 -	BnUnng0975200.1	superfamily	404432	22	48	0.0021253	35.4763	cl16296	RCC1_2 superfamily	-	-
Q#9 -	BniB06g012110.2N.1 gene=BniB06g012110.2N	non-specific	227511	37	369	1.24295e-56	193.901	COG5184	ATS1	-	cl34932
Q#9 -	BniB06g012110.2N.1 gene=BniB06g012110.2N	superfamily	227511	37	369	1.24295e-56	193.901	cl34932	ATS1 superfamily	-	-
Q#9 -	BniB06g012110.2N.1 gene=BniB06g012110.2N	specific	395335	295	344	7.98896e-17	73.7057	pfam00415	RCC1	-	cl37625
Q#9 -	BniB06g012110.2N.1 gene=BniB06g012110.2N	superfamily	395335	295	344	7.98896e-17	73.7057	cl37625	RCC1 superfamily	-	-
Q#9 -	BniB06g012110.2N.1 gene=BniB06g012110.2N	specific	404432	21	47	0.00818293	33.5503	pfam13540	RCC1_2	-	cl16296
Q#9 -	BniB06g012110.2N.1 gene=BniB06g012110.2N	superfamily	404432	21	47	0.00818293	33.5503	cl16296	RCC1_2 superfamily	-	-
Q#10 -	BolC09g008940.2J	non-specific	227511	38	374	9.29227e-57	194.286	COG5184	ATS1	-	cl34932
Q#10 -	BolC09g008940.2J	superfamily	227511	38	374	9.29227e-57	194.286	cl34932	ATS1 superfamily	-	-
Q#10 -	BolC09g008940.2J	specific	395335	296	345	1.00982e-16	73.7057	pfam00415	RCC1	-	cl37625
Q#10 -	BolC09g008940.2J	superfamily	395335	296	345	1.00982e-16	73.7057	cl37625	RCC1 superfamily	-	-
Q#10 -	BolC09g008940.2J	specific	404432	22	48	0.00251691	35.0911	pfam13540	RCC1_2	-	cl16296
Q#10 -	BolC09g008940.2J	superfamily	404432	22	48	0.00251691	35.0911	cl16296	RCC1_2 superfamily	-	-
Q#11 -	BraA06g027290.3C	non-specific	227511	37	369	1.92843e-56	193.516	COG5184	ATS1	-	cl34932
Q#11 -	BraA06g027290.3C	superfamily	227511	37	369	1.92843e-56	193.516	cl34932	ATS1 superfamily	-	-
Q#11 -	BraA06g027290.3C	specific	395335	139	188	2.57676e-16	72.5501	pfam00415	RCC1	-	cl37625
Q#11 -	BraA06g027290.3C	superfamily	395335	139	188	2.57676e-16	72.5501	cl37625	RCC1 superfamily	-	-
Q#11 -	BraA06g027290.3C	specific	404432	21	47	0.00779004	33.9355	pfam13540	RCC1_2	-	cl16296
Q#11 -	BraA06g027290.3C	superfamily	404432	21	47	0.00779004	33.9355	cl16296	RCC1_2 superfamily	-	-
Q#12 -	BjuVB06G12870	non-specific	227511	37	369	3.25253e-56	192.745	COG5184	ATS1	-	cl34932
Q#12 -	BjuVB06G12870	superfamily	227511	37	369	3.25253e-56	192.745	cl34932	ATS1 superfamily	-	-
Q#12 -	BjuVB06G12870	specific	395335	295	344	8.55903e-17	73.7057	pfam00415	RCC1	-	cl37625
Q#12 -	BjuVB06G12870	superfamily	395335	295	344	8.55903e-17	73.7057	cl37625	RCC1 superfamily	-	-
Q#12 -	BjuVB06G12870	specific	404432	21	47	0.00818293	33.5503	pfam13540	RCC1_2	-	cl16296
Q#12 -	BjuVB06G12870	superfamily	404432	21	47	0.00818293	33.5503	cl16296	RCC1_2 superfamily	-	-
Q#13 -	BolC03g057070.2J	non-specific	227511	37	369	1.98217e-55	190.82	COG5184	ATS1	-	cl34932
Q#13 -	BolC03g057070.2J	superfamily	227511	37	369	1.98217e-55	190.82	cl34932	ATS1 superfamily	-	-
Q#13 -	BolC03g057070.2J	specific	395335	139	188	2.03495e-16	72.5501	pfam00415	RCC1	-	cl37625
Q#13 -	BolC03g057070.2J	superfamily	395335	139	188	2.03495e-16	72.5501	cl37625	RCC1 superfamily	-	-
Q#13 -	BolC03g057070.2J	specific	404432	21	47	0.00802345	33.9355	pfam13540	RCC1_2	-	cl16296
Q#13 -	BolC03g057070.2J	superfamily	404432	21	47	0.00802345	33.9355	cl16296	RCC1_2 superfamily	-	-
Q#14 -	BjuVA06G29480	non-specific	227511	37	369	2.6389e-56	193.131	COG5184	ATS1	-	cl34932
Q#14 -	BjuVA06G29480	superfamily	227511	37	369	2.6389e-56	193.131	cl34932	ATS1 superfamily	-	-
Q#14 -	BjuVA06G29480	specific	395335	139	188	2.76039e-16	72.1649	pfam00415	RCC1	-	cl37625
Q#14 -	BjuVA06G29480	superfamily	395335	139	188	2.76039e-16	72.1649	cl37625	RCC1 superfamily	-	-
Q#14 -	BjuVA06G29480	specific	404432	21	47	0.00818293	33.5503	pfam13540	RCC1_2	-	cl16296
Q#14 -	BjuVA06G29480	superfamily	404432	21	47	0.00818293	33.5503	cl16296	RCC1_2 superfamily	-	-
Q#15 -	BnC03g0592540.1	non-specific	227511	37	364	3.97355e-57	195.057	COG5184	ATS1	-	cl34932
Q#15 -	BnC03g0592540.1	superfamily	227511	37	364	3.97355e-57	195.057	cl34932	ATS1 superfamily	-	-
Q#15 -	BnC03g0592540.1	specific	395335	139	188	2.31253e-16	72.5501	pfam00415	RCC1	-	cl37625
Q#15 -	BnC03g0592540.1	superfamily	395335	139	188	2.31253e-16	72.5501	cl37625	RCC1 superfamily	-	-
Q#15 -	BnC03g0592540.1	specific	404432	21	47	0.00929974	33.5503	pfam13540	RCC1_2	-	cl16296
Q#15 -	BnC03g0592540.1	superfamily	404432	21	47	0.00929974	33.5503	cl16296	RCC1_2 superfamily	-	-
Q#16 -	BnA02g0087420.1	non-specific	227511	32	344	4.88548e-49	173.1	COG5184	ATS1	-	cl34932
Q#16 -	BnA02g0087420.1	superfamily	227511	32	344	4.88548e-49	173.1	cl34932	ATS1 superfamily	-	-
Q#16 -	BnA02g0087420.1	specific	395335	134	183	1.43947e-16	72.9353	pfam00415	RCC1	-	cl37625
Q#16 -	BnA02g0087420.1	superfamily	395335	134	183	1.43947e-16	72.9353	cl37625	RCC1 superfamily	-	-
Q#16 -	BnA02g0087420.1	specific	404432	16	42	0.00273467	35.0911	pfam13540	RCC1_2	-	cl16296
Q#16 -	BnA02g0087420.1	superfamily	404432	16	42	0.00273467	35.0911	cl16296	RCC1_2 superfamily	-	-
Q#17 -	BnC07g0827330.1	non-specific	227511	38	350	2.44173e-47	168.478	COG5184	ATS1	-	cl34932
Q#17 -	BnC07g0827330.1	superfamily	227511	38	350	2.44173e-47	168.478	cl34932	ATS1 superfamily	-	-
Q#17 -	BnC07g0827330.1	specific	395335	140	189	3.01057e-16	72.1649	pfam00415	RCC1	-	cl37625
Q#17 -	BnC07g0827330.1	superfamily	395335	140	189	3.01057e-16	72.1649	cl37625	RCC1 superfamily	-	-
Q#17 -	BnC07g0827330.1	specific	404432	22	48	0.00409131	34.7059	pfam13540	RCC1_2	-	cl16296
Q#17 -	BnC07g0827330.1	superfamily	404432	22	48	0.00409131	34.7059	cl16296	RCC1_2 superfamily	-	-
Q#18 -	BnA06g0249510.1	non-specific	227511	37	345	1.72654e-49	174.256	COG5184	ATS1	-	cl34932
Q#18 -	BnA06g0249510.1	superfamily	227511	37	345	1.72654e-49	174.256	cl34932	ATS1 superfamily	-	-
Q#18 -	BnA06g0249510.1	specific	395335	139	188	2.49291e-16	72.1649	pfam00415	RCC1	-	cl37625
Q#18 -	BnA06g0249510.1	superfamily	395335	139	188	2.49291e-16	72.1649	cl37625	RCC1 superfamily	-	-
Q#18 -	BnA06g0249510.1	specific	404432	21	47	0.00773926	33.5503	pfam13540	RCC1_2	-	cl16296
Q#18 -	BnA06g0249510.1	superfamily	404432	21	47	0.00773926	33.5503	cl16296	RCC1_2 superfamily	-	-
Q#19 -	BnC09g0929360.1	non-specific	227511	14	290	2.68727e-39	144.981	COG5184	ATS1	N	cl34932
Q#19 -	BnC09g0929360.1	superfamily	227511	14	290	2.68727e-39	144.981	cl34932	ATS1 superfamily	N	-
Q#19 -	BnC09g0929360.1	specific	395335	120	169	7.65885e-17	73.3205	pfam00415	RCC1	-	cl37625
Q#19 -	BnC09g0929360.1	superfamily	395335	120	169	7.65885e-17	73.3205	cl37625	RCC1 superfamily	-	-
Q#20 -	BolC02g061830.2J	non-specific	227511	14	154	2.04145e-18	81.808	COG5184	ATS1	N	cl34932
Q#20 -	BolC02g061830.2J	superfamily	227511	14	154	2.04145e-18	81.808	cl34932	ATS1 superfamily	N	-
Q#20 -	BolC02g061830.2J	specific	395335	76	123	1.50725e-15	67.1573	pfam00415	RCC1	-	cl37625
Q#20 -	BolC02g061830.2J	superfamily	395335	76	123	1.50725e-15	67.1573	cl37625	RCC1 superfamily	-	-
Q#21 -	BolC02g061820.2J	specific	395335	17	55	1.93813e-07	45.2009	pfam00415	RCC1	C	cl37625
Q#21 -	BolC02g061820.2J	superfamily	395335	17	55	1.93813e-07	45.2009	cl37625	RCC1 superfamily	C	-
Q#21 -	BolC02g061820.2J	non-specific	227511	4	100	2.4705e-07	48.6809	COG5184	ATS1	N	cl34932
Q#21 -	BolC02g061820.2J	superfamily	227511	4	100	2.4705e-07	48.6809	cl34932	ATS1 superfamily	N	-
Q#21 -	BolC02g061820.2J	non-specific	227511	4	42	0.000598268	39.0509	COG5184	ATS1	N	cl34932
Q#21 -	BolC02g061820.2J	superfamily	227511	4	42	0.000598268	39.0509	cl34932	ATS1 superfamily	N	-
Q#22 -	BniB05g025420.2N.1 gene=BniB05g025420.2N	specific	270171	19	129	1.25926e-51	176.706	cd13365	PH_PLC_plant-like	-	cl17171
Q#22 -	BniB05g025420.2N.1 gene=BniB05g025420.2N	superfamily	418428	19	129	1.25926e-51	176.706	cl17171	PH-like superfamily	-	-
Q#22 -	BniB05g025420.2N.1 gene=BniB05g025420.2N	specific	400608	1002	1057	2.35036e-32	119.607	pfam08381	BRX	-	cl07125
Q#22 -	BniB05g025420.2N.1 gene=BniB05g025420.2N	superfamily	400608	1002	1057	2.35036e-32	119.607	cl07125	BRX superfamily	-	-
Q#22 -	BniB05g025420.2N.1 gene=BniB05g025420.2N	non-specific	227511	315	644	3.17665e-32	131.884	COG5184	ATS1	-	cl34932
Q#22 -	BniB05g025420.2N.1 gene=BniB05g025420.2N	superfamily	227511	315	644	3.17665e-32	131.884	cl34932	ATS1 superfamily	-	-
Q#22 -	BniB05g025420.2N.1 gene=BniB05g025420.2N	specific	214499	647	715	5.21573e-20	84.792	smart00064	FYVE	-	cl22851
Q#22 -	BniB05g025420.2N.1 gene=BniB05g025420.2N	superfamily	419867	647	715	5.21573e-20	84.792	cl22851	PHD_SF superfamily	-	-
Q#22 -	BniB05g025420.2N.1 gene=BniB05g025420.2N	specific	396091	648	715	7.89456e-20	84.3569	pfam01363	FYVE	-	cl22851
Q#22 -	BniB05g025420.2N.1 gene=BniB05g025420.2N	specific	395335	374	424	2.47813e-15	70.6241	pfam00415	RCC1	-	cl37625
Q#22 -	BniB05g025420.2N.1 gene=BniB05g025420.2N	superfamily	395335	374	424	2.47813e-15	70.6241	cl37625	RCC1 superfamily	-	-
Q#22 -	BniB05g025420.2N.1 gene=BniB05g025420.2N	specific	277249	657	710	3.44191e-15	70.6388	cd00065	FYVE_like_SF	-	cl28890
Q#22 -	BniB05g025420.2N.1 gene=BniB05g025420.2N	superfamily	333710	657	710	3.44191e-15	70.6388	cl28890	FYVE_like_SF superfamily	-	-
Q#22 -	BniB05g025420.2N.1 gene=BniB05g025420.2N	specific	404581	907	939	2.33986e-11	59.2037	pfam13713	BRX_N	-	cl16361
Q#22 -	BniB05g025420.2N.1 gene=BniB05g025420.2N	superfamily	404581	907	939	2.33986e-11	59.2037	cl16361	BRX_N superfamily	-	-
Q#22 -	BniB05g025420.2N.1 gene=BniB05g025420.2N	non-specific	406777	22	129	2.55524e-10	59.2035	pfam16457	PH_12	-	cl17171
Q#22 -	BniB05g025420.2N.1 gene=BniB05g025420.2N	non-specific	406921	949	1002	1.90414e-07	49.0294	pfam16627	BRX_assoc	-	cl25001
Q#22 -	BniB05g025420.2N.1 gene=BniB05g025420.2N	superfamily	406921	949	1002	1.90414e-07	49.0294	cl25001	BRX_assoc superfamily	-	-
Q#22 -	BniB05g025420.2N.1 gene=BniB05g025420.2N	non-specific	403808	865	917	6.6163e-05	43.8324	pfam12718	Tropomyosin_1	N	cl38368
Q#22 -	BniB05g025420.2N.1 gene=BniB05g025420.2N	superfamily	403808	865	917	6.6163e-05	43.8324	cl38368	Tropomyosin_1 superfamily	N	-
Q#23 -	BolC01g056960.2J	non-specific	227511	6	337	8.96849e-48	168.863	COG5184	ATS1	-	cl34932
Q#23 -	BolC01g056960.2J	superfamily	227511	6	337	8.96849e-48	168.863	cl34932	ATS1 superfamily	-	-
Q#23 -	BolC01g056960.2J	specific	395335	266	317	7.96573e-15	67.9277	pfam00415	RCC1	-	cl37625
Q#23 -	BolC01g056960.2J	superfamily	395335	266	317	7.96573e-15	67.9277	cl37625	RCC1 superfamily	-	-
Q#23 -	BolC01g056960.2J	specific	395335	320	386	1.0243e-07	47.8973	pfam00415	RCC1	-	cl37625
Q#23 -	BolC01g056960.2J	superfamily	395335	320	386	1.0243e-07	47.8973	cl37625	RCC1 superfamily	-	-
Q#24 -	BraA01g044020.3C	non-specific	227511	6	386	2.42703e-47	167.708	COG5184	ATS1	-	cl34932
Q#24 -	BraA01g044020.3C	superfamily	227511	6	386	2.42703e-47	167.708	cl34932	ATS1 superfamily	-	-
Q#24 -	BraA01g044020.3C	specific	395335	214	263	2.01764e-14	66.7721	pfam00415	RCC1	-	cl37625
Q#24 -	BraA01g044020.3C	superfamily	395335	214	263	2.01764e-14	66.7721	cl37625	RCC1 superfamily	-	-
Q#25 -	BnA01g0038030.1	non-specific	227511	6	386	2.42703e-47	167.708	COG5184	ATS1	-	cl34932
Q#25 -	BnA01g0038030.1	superfamily	227511	6	386	2.42703e-47	167.708	cl34932	ATS1 superfamily	-	-
Q#25 -	BnA01g0038030.1	specific	395335	214	263	2.01764e-14	66.7721	pfam00415	RCC1	-	cl37625
Q#25 -	BnA01g0038030.1	superfamily	395335	214	263	2.01764e-14	66.7721	cl37625	RCC1 superfamily	-	-
Q#26 -	NP_201191.1 Regulator of chromosome condensation (RCC1) family protein [Arabidopsis thaliana]	non-specific	227511	36	363	7.38607e-58	197.368	COG5184	ATS1	-	cl34932
Q#26 -	NP_201191.1 Regulator of chromosome condensation (RCC1) family protein [Arabidopsis thaliana]	superfamily	227511	36	363	7.38607e-58	197.368	cl34932	ATS1 superfamily	-	-
Q#26 -	NP_201191.1 Regulator of chromosome condensation (RCC1) family protein [Arabidopsis thaliana]	specific	395335	294	343	8.45958e-17	73.7057	pfam00415	RCC1	-	cl37625
Q#26 -	NP_201191.1 Regulator of chromosome condensation (RCC1) family protein [Arabidopsis thaliana]	superfamily	395335	294	343	8.45958e-17	73.7057	cl37625	RCC1 superfamily	-	-
Q#26 -	NP_201191.1 Regulator of chromosome condensation (RCC1) family protein [Arabidopsis thaliana]	specific	404432	20	46	0.00904176	33.5503	pfam13540	RCC1_2	-	cl16296
Q#26 -	NP_201191.1 Regulator of chromosome condensation (RCC1) family protein [Arabidopsis thaliana]	superfamily	404432	20	46	0.00904176	33.5503	cl16296	RCC1_2 superfamily	-	-

## Sheet: DOmain composition-Pfam details
Table S4. Domain composition of Brassica Photoreceptor genes reported in this study as per the Pfam database
Query		Hit type	PSSM-ID	From	To	E-Value	Bitscore	Accession	Short name	Incomplete	Superfamily
UVR8	BniB07g042540.2N.1 gene=BniB07g042540.2N	specific	395335	296	345	2.70046e-17	75.2465	pfam00415	RCC1	-	cl37625
Q#1 -	BniB07g042540.2N.1 gene=BniB07g042540.2N	superfamily	395335	296	345	2.70046e-17	75.2465	cl37625	RCC1 superfamily	-	-
Q#1 -	BniB07g042540.2N.1 gene=BniB07g042540.2N	specific	395335	140	189	3.84424e-16	71.7797	pfam00415	RCC1	-	cl37625
Q#1 -	BniB07g042540.2N.1 gene=BniB07g042540.2N	superfamily	395335	140	189	3.84424e-16	71.7797	cl37625	RCC1 superfamily	-	-
Q#1 -	BniB07g042540.2N.1 gene=BniB07g042540.2N	specific	395335	192	241	3.89581e-14	66.3869	pfam00415	RCC1	-	cl37625
Q#1 -	BniB07g042540.2N.1 gene=BniB07g042540.2N	superfamily	395335	192	241	3.89581e-14	66.3869	cl37625	RCC1 superfamily	-	-
Q#1 -	BniB07g042540.2N.1 gene=BniB07g042540.2N	specific	395335	90	137	7.43396e-14	65.6165	pfam00415	RCC1	-	cl37625
Q#1 -	BniB07g042540.2N.1 gene=BniB07g042540.2N	superfamily	395335	90	137	7.43396e-14	65.6165	cl37625	RCC1 superfamily	-	-
Q#1 -	BniB07g042540.2N.1 gene=BniB07g042540.2N	specific	395335	38	83	4.772e-13	63.3053	pfam00415	RCC1	-	cl37625
Q#1 -	BniB07g042540.2N.1 gene=BniB07g042540.2N	superfamily	395335	38	83	4.772e-13	63.3053	cl37625	RCC1 superfamily	-	-
Q#1 -	BniB07g042540.2N.1 gene=BniB07g042540.2N	specific	395335	244	293	1.096e-12	62.1497	pfam00415	RCC1	-	cl37625
Q#1 -	BniB07g042540.2N.1 gene=BniB07g042540.2N	superfamily	395335	244	293	1.096e-12	62.1497	cl37625	RCC1 superfamily	-	-
Q#1 -	BniB07g042540.2N.1 gene=BniB07g042540.2N	specific	404432	332	361	1.50341e-08	50.1139	pfam13540	RCC1_2	-	cl16296
Q#1 -	BniB07g042540.2N.1 gene=BniB07g042540.2N	superfamily	404432	332	361	1.50341e-08	50.1139	cl16296	RCC1_2 superfamily	-	-
Q#1 -	BniB07g042540.2N.1 gene=BniB07g042540.2N	specific	395335	351	380	5.23572e-05	40.5785	pfam00415	RCC1	C	cl37625
Q#1 -	BniB07g042540.2N.1 gene=BniB07g042540.2N	superfamily	395335	351	380	5.23572e-05	40.5785	cl37625	RCC1 superfamily	C	-
Q#1 -	BniB07g042540.2N.1 gene=BniB07g042540.2N	specific	404432	22	48	0.00811408	33.9355	pfam13540	RCC1_2	-	cl16296
Q#1 -	BniB07g042540.2N.1 gene=BniB07g042540.2N	superfamily	404432	22	48	0.00811408	33.9355	cl16296	RCC1_2 superfamily	-	-
Q#2 -	BjuVB07G17770	specific	395335	296	345	2.70046e-17	75.2465	pfam00415	RCC1	-	cl37625
Q#2 -	BjuVB07G17770	superfamily	395335	296	345	2.70046e-17	75.2465	cl37625	RCC1 superfamily	-	-
Q#2 -	BjuVB07G17770	specific	395335	140	189	3.84424e-16	71.7797	pfam00415	RCC1	-	cl37625
Q#2 -	BjuVB07G17770	superfamily	395335	140	189	3.84424e-16	71.7797	cl37625	RCC1 superfamily	-	-
Q#2 -	BjuVB07G17770	specific	395335	192	241	3.89581e-14	66.3869	pfam00415	RCC1	-	cl37625
Q#2 -	BjuVB07G17770	superfamily	395335	192	241	3.89581e-14	66.3869	cl37625	RCC1 superfamily	-	-
Q#2 -	BjuVB07G17770	specific	395335	90	137	7.43396e-14	65.6165	pfam00415	RCC1	-	cl37625
Q#2 -	BjuVB07G17770	superfamily	395335	90	137	7.43396e-14	65.6165	cl37625	RCC1 superfamily	-	-
Q#2 -	BjuVB07G17770	specific	395335	38	83	4.772e-13	63.3053	pfam00415	RCC1	-	cl37625
Q#2 -	BjuVB07G17770	superfamily	395335	38	83	4.772e-13	63.3053	cl37625	RCC1 superfamily	-	-
Q#2 -	BjuVB07G17770	specific	395335	244	293	1.096e-12	62.1497	pfam00415	RCC1	-	cl37625
Q#2 -	BjuVB07G17770	superfamily	395335	244	293	1.096e-12	62.1497	cl37625	RCC1 superfamily	-	-
Q#2 -	BjuVB07G17770	specific	404432	332	361	1.50341e-08	50.1139	pfam13540	RCC1_2	-	cl16296
Q#2 -	BjuVB07G17770	superfamily	404432	332	361	1.50341e-08	50.1139	cl16296	RCC1_2 superfamily	-	-
Q#2 -	BjuVB07G17770	specific	395335	351	380	5.23572e-05	40.5785	pfam00415	RCC1	C	cl37625
Q#2 -	BjuVB07G17770	superfamily	395335	351	380	5.23572e-05	40.5785	cl37625	RCC1 superfamily	C	-
Q#2 -	BjuVB07G17770	specific	404432	22	48	0.00811408	33.9355	pfam13540	RCC1_2	-	cl16296
Q#2 -	BjuVB07G17770	superfamily	404432	22	48	0.00811408	33.9355	cl16296	RCC1_2 superfamily	-	-
Q#3 -	BjuVA02G48110	specific	395335	290	339	1.2123e-16	73.3205	pfam00415	RCC1	-	cl37625
Q#3 -	BjuVA02G48110	superfamily	395335	290	339	1.2123e-16	73.3205	cl37625	RCC1 superfamily	-	-
Q#3 -	BjuVA02G48110	specific	395335	134	183	1.72759e-16	72.9353	pfam00415	RCC1	-	cl37625
Q#3 -	BjuVA02G48110	superfamily	395335	134	183	1.72759e-16	72.9353	cl37625	RCC1 superfamily	-	-
Q#3 -	BjuVA02G48110	specific	395335	84	131	4.82728e-14	66.0017	pfam00415	RCC1	-	cl37625
Q#3 -	BjuVA02G48110	superfamily	395335	84	131	4.82728e-14	66.0017	cl37625	RCC1 superfamily	-	-
Q#3 -	BjuVA02G48110	specific	395335	186	235	6.8678e-14	65.6165	pfam00415	RCC1	-	cl37625
Q#3 -	BjuVA02G48110	superfamily	395335	186	235	6.8678e-14	65.6165	cl37625	RCC1 superfamily	-	-
Q#3 -	BjuVA02G48110	specific	395335	32	77	6.78469e-13	62.9201	pfam00415	RCC1	-	cl37625
Q#3 -	BjuVA02G48110	superfamily	395335	32	77	6.78469e-13	62.9201	cl37625	RCC1 superfamily	-	-
Q#3 -	BjuVA02G48110	specific	395335	238	287	1.22032e-12	62.1497	pfam00415	RCC1	-	cl37625
Q#3 -	BjuVA02G48110	superfamily	395335	238	287	1.22032e-12	62.1497	cl37625	RCC1 superfamily	-	-
Q#3 -	BjuVA02G48110	specific	404432	326	355	2.0984e-08	49.3435	pfam13540	RCC1_2	-	cl16296
Q#3 -	BjuVA02G48110	superfamily	404432	326	355	2.0984e-08	49.3435	cl16296	RCC1_2 superfamily	-	-
Q#3 -	BjuVA02G48110	specific	395335	345	374	7.24638e-05	40.1933	pfam00415	RCC1	C	cl37625
Q#3 -	BjuVA02G48110	superfamily	395335	345	374	7.24638e-05	40.1933	cl37625	RCC1 superfamily	C	-
Q#3 -	BjuVA02G48110	specific	404432	16	42	0.00303659	35.0911	pfam13540	RCC1_2	-	cl16296
Q#3 -	BjuVA02G48110	superfamily	404432	16	42	0.00303659	35.0911	cl16296	RCC1_2 superfamily	-	-
Q#4 -	BjuVA09G08340	specific	395335	296	345	3.42051e-17	74.8613	pfam00415	RCC1	-	cl37625
Q#4 -	BjuVA09G08340	superfamily	395335	296	345	3.42051e-17	74.8613	cl37625	RCC1 superfamily	-	-
Q#4 -	BjuVA09G08340	specific	395335	140	189	3.41676e-16	72.1649	pfam00415	RCC1	-	cl37625
Q#4 -	BjuVA09G08340	superfamily	395335	140	189	3.41676e-16	72.1649	cl37625	RCC1 superfamily	-	-
Q#4 -	BjuVA09G08340	specific	395335	90	137	6.41873e-14	65.6165	pfam00415	RCC1	-	cl37625
Q#4 -	BjuVA09G08340	superfamily	395335	90	137	6.41873e-14	65.6165	cl37625	RCC1 superfamily	-	-
Q#4 -	BjuVA09G08340	specific	395335	192	241	1.21273e-13	64.8461	pfam00415	RCC1	-	cl37625
Q#4 -	BjuVA09G08340	superfamily	395335	192	241	1.21273e-13	64.8461	cl37625	RCC1 superfamily	-	-
Q#4 -	BjuVA09G08340	specific	395335	38	83	4.2021e-13	63.3053	pfam00415	RCC1	-	cl37625
Q#4 -	BjuVA09G08340	superfamily	395335	38	83	4.2021e-13	63.3053	cl37625	RCC1 superfamily	-	-
Q#4 -	BjuVA09G08340	specific	395335	244	293	9.37221e-13	62.5349	pfam00415	RCC1	-	cl37625
Q#4 -	BjuVA09G08340	superfamily	395335	244	293	9.37221e-13	62.5349	cl37625	RCC1 superfamily	-	-
Q#4 -	BjuVA09G08340	specific	404432	332	361	1.36333e-08	50.1139	pfam13540	RCC1_2	-	cl16296
Q#4 -	BjuVA09G08340	superfamily	404432	332	361	1.36333e-08	50.1139	cl16296	RCC1_2 superfamily	-	-
Q#4 -	BjuVA09G08340	specific	395335	351	380	0.000119592	39.4229	pfam00415	RCC1	C	cl37625
Q#4 -	BjuVA09G08340	superfamily	395335	351	380	0.000119592	39.4229	cl37625	RCC1 superfamily	C	-
Q#4 -	BjuVA09G08340	specific	404432	22	48	0.00206761	35.4763	pfam13540	RCC1_2	-	cl16296
Q#4 -	BjuVA09G08340	superfamily	404432	22	48	0.00206761	35.4763	cl16296	RCC1_2 superfamily	-	-
Q#5 -	BraA02g044330.3C	specific	395335	134	183	1.85074e-16	72.9353	pfam00415	RCC1	-	cl37625
Q#5 -	BraA02g044330.3C	superfamily	395335	134	183	1.85074e-16	72.9353	cl37625	RCC1 superfamily	-	-
Q#5 -	BraA02g044330.3C	specific	395335	290	339	8.60435e-15	68.3129	pfam00415	RCC1	-	cl37625
Q#5 -	BraA02g044330.3C	superfamily	395335	290	339	8.60435e-15	68.3129	cl37625	RCC1 superfamily	-	-
Q#5 -	BraA02g044330.3C	specific	395335	186	235	7.14214e-14	65.6165	pfam00415	RCC1	-	cl37625
Q#5 -	BraA02g044330.3C	superfamily	395335	186	235	7.14214e-14	65.6165	cl37625	RCC1 superfamily	-	-
Q#5 -	BraA02g044330.3C	specific	395335	84	131	4.11907e-13	63.3053	pfam00415	RCC1	-	cl37625
Q#5 -	BraA02g044330.3C	superfamily	395335	84	131	4.11907e-13	63.3053	cl37625	RCC1 superfamily	-	-
Q#5 -	BraA02g044330.3C	specific	395335	32	77	1.06412e-12	62.1497	pfam00415	RCC1	-	cl37625
Q#5 -	BraA02g044330.3C	superfamily	395335	32	77	1.06412e-12	62.1497	cl37625	RCC1 superfamily	-	-
Q#5 -	BraA02g044330.3C	specific	395335	238	287	1.30682e-12	61.7645	pfam00415	RCC1	-	cl37625
Q#5 -	BraA02g044330.3C	superfamily	395335	238	287	1.30682e-12	61.7645	cl37625	RCC1 superfamily	-	-
Q#5 -	BraA02g044330.3C	specific	404432	327	355	1.23307e-07	47.4175	pfam13540	RCC1_2	-	cl16296
Q#5 -	BraA02g044330.3C	superfamily	404432	327	355	1.23307e-07	47.4175	cl16296	RCC1_2 superfamily	-	-
Q#5 -	BraA02g044330.3C	specific	395335	345	374	0.000619011	37.4969	pfam00415	RCC1	C	cl37625
Q#5 -	BraA02g044330.3C	superfamily	395335	345	374	0.000619011	37.4969	cl37625	RCC1 superfamily	C	-
Q#5 -	BraA02g044330.3C	specific	404432	16	42	0.00348482	34.7059	pfam13540	RCC1_2	-	cl16296
Q#5 -	BraA02g044330.3C	superfamily	404432	16	42	0.00348482	34.7059	cl16296	RCC1_2 superfamily	-	-
Q#6 -	BraA09g008000.3C	specific	395335	140	189	3.48455e-16	72.1649	pfam00415	RCC1	-	cl37625
Q#6 -	BraA09g008000.3C	superfamily	395335	140	189	3.48455e-16	72.1649	cl37625	RCC1 superfamily	-	-
Q#6 -	BraA09g008000.3C	specific	395335	296	345	2.40963e-15	69.8537	pfam00415	RCC1	-	cl37625
Q#6 -	BraA09g008000.3C	superfamily	395335	296	345	2.40963e-15	69.8537	cl37625	RCC1 superfamily	-	-
Q#6 -	BraA09g008000.3C	specific	395335	90	137	6.61004e-14	65.6165	pfam00415	RCC1	-	cl37625
Q#6 -	BraA09g008000.3C	superfamily	395335	90	137	6.61004e-14	65.6165	cl37625	RCC1 superfamily	-	-
Q#6 -	BraA09g008000.3C	specific	395335	192	241	1.26115e-13	64.8461	pfam00415	RCC1	-	cl37625
Q#6 -	BraA09g008000.3C	superfamily	395335	192	241	1.26115e-13	64.8461	cl37625	RCC1 superfamily	-	-
Q#6 -	BraA09g008000.3C	specific	395335	38	83	4.41276e-13	63.3053	pfam00415	RCC1	-	cl37625
Q#6 -	BraA09g008000.3C	superfamily	395335	38	83	4.41276e-13	63.3053	cl37625	RCC1 superfamily	-	-
Q#6 -	BraA09g008000.3C	specific	395335	244	293	9.93873e-13	62.1497	pfam00415	RCC1	-	cl37625
Q#6 -	BraA09g008000.3C	superfamily	395335	244	293	9.93873e-13	62.1497	cl37625	RCC1 superfamily	-	-
Q#6 -	BraA09g008000.3C	specific	404432	333	361	7.33417e-08	48.1879	pfam13540	RCC1_2	-	cl16296
Q#6 -	BraA09g008000.3C	superfamily	404432	333	361	7.33417e-08	48.1879	cl16296	RCC1_2 superfamily	-	-
Q#6 -	BraA09g008000.3C	specific	395335	351	380	0.000123173	39.4229	pfam00415	RCC1	C	cl37625
Q#6 -	BraA09g008000.3C	superfamily	395335	351	380	0.000123173	39.4229	cl37625	RCC1 superfamily	C	-
Q#6 -	BraA09g008000.3C	specific	404432	22	48	0.00215054	35.4763	pfam13540	RCC1_2	-	cl16296
Q#6 -	BraA09g008000.3C	superfamily	404432	22	48	0.00215054	35.4763	cl16296	RCC1_2 superfamily	-	-
Q#7 -	BnUnng0975540.1	specific	395335	140	189	3.50414e-16	72.1649	pfam00415	RCC1	-	cl37625
Q#7 -	BnUnng0975540.1	superfamily	395335	140	189	3.50414e-16	72.1649	cl37625	RCC1 superfamily	-	-
Q#7 -	BnUnng0975540.1	specific	395335	296	353	1.35564e-14	67.5425	pfam00415	RCC1	-	cl37625
Q#7 -	BnUnng0975540.1	superfamily	395335	296	353	1.35564e-14	67.5425	cl37625	RCC1 superfamily	-	-
Q#7 -	BnUnng0975540.1	specific	395335	90	137	6.48913e-14	65.6165	pfam00415	RCC1	-	cl37625
Q#7 -	BnUnng0975540.1	superfamily	395335	90	137	6.48913e-14	65.6165	cl37625	RCC1 superfamily	-	-
Q#7 -	BnUnng0975540.1	specific	395335	192	241	1.22559e-13	64.8461	pfam00415	RCC1	-	cl37625
Q#7 -	BnUnng0975540.1	superfamily	395335	192	241	1.22559e-13	64.8461	cl37625	RCC1 superfamily	-	-
Q#7 -	BnUnng0975540.1	specific	395335	38	83	4.24418e-13	63.3053	pfam00415	RCC1	-	cl37625
Q#7 -	BnUnng0975540.1	superfamily	395335	38	83	4.24418e-13	63.3053	cl37625	RCC1 superfamily	-	-
Q#7 -	BnUnng0975540.1	specific	395335	244	293	9.55614e-13	62.5349	pfam00415	RCC1	-	cl37625
Q#7 -	BnUnng0975540.1	superfamily	395335	244	293	9.55614e-13	62.5349	cl37625	RCC1 superfamily	-	-
Q#7 -	BnUnng0975540.1	specific	404432	340	369	1.42878e-08	50.1139	pfam13540	RCC1_2	-	cl16296
Q#7 -	BnUnng0975540.1	superfamily	404432	340	369	1.42878e-08	50.1139	cl16296	RCC1_2 superfamily	-	-
Q#7 -	BnUnng0975540.1	specific	395335	359	388	0.000121802	39.4229	pfam00415	RCC1	C	cl37625
Q#7 -	BnUnng0975540.1	superfamily	395335	359	388	0.000121802	39.4229	cl37625	RCC1 superfamily	C	-
Q#7 -	BnUnng0975540.1	specific	404432	22	48	0.0021253	35.4763	pfam13540	RCC1_2	-	cl16296
Q#7 -	BnUnng0975540.1	superfamily	404432	22	48	0.0021253	35.4763	cl16296	RCC1_2 superfamily	-	-
Q#8 -	BnUnng0975200.1	specific	395335	140	189	3.50414e-16	72.1649	pfam00415	RCC1	-	cl37625
Q#8 -	BnUnng0975200.1	superfamily	395335	140	189	3.50414e-16	72.1649	cl37625	RCC1 superfamily	-	-
Q#8 -	BnUnng0975200.1	specific	395335	296	353	1.35564e-14	67.5425	pfam00415	RCC1	-	cl37625
Q#8 -	BnUnng0975200.1	superfamily	395335	296	353	1.35564e-14	67.5425	cl37625	RCC1 superfamily	-	-
Q#8 -	BnUnng0975200.1	specific	395335	90	137	6.48913e-14	65.6165	pfam00415	RCC1	-	cl37625
Q#8 -	BnUnng0975200.1	superfamily	395335	90	137	6.48913e-14	65.6165	cl37625	RCC1 superfamily	-	-
Q#8 -	BnUnng0975200.1	specific	395335	192	241	1.22559e-13	64.8461	pfam00415	RCC1	-	cl37625
Q#8 -	BnUnng0975200.1	superfamily	395335	192	241	1.22559e-13	64.8461	cl37625	RCC1 superfamily	-	-
Q#8 -	BnUnng0975200.1	specific	395335	38	83	4.24418e-13	63.3053	pfam00415	RCC1	-	cl37625
Q#8 -	BnUnng0975200.1	superfamily	395335	38	83	4.24418e-13	63.3053	cl37625	RCC1 superfamily	-	-
Q#8 -	BnUnng0975200.1	specific	395335	244	293	9.55614e-13	62.5349	pfam00415	RCC1	-	cl37625
Q#8 -	BnUnng0975200.1	superfamily	395335	244	293	9.55614e-13	62.5349	cl37625	RCC1 superfamily	-	-
Q#8 -	BnUnng0975200.1	specific	404432	340	369	1.42878e-08	50.1139	pfam13540	RCC1_2	-	cl16296
Q#8 -	BnUnng0975200.1	superfamily	404432	340	369	1.42878e-08	50.1139	cl16296	RCC1_2 superfamily	-	-
Q#8 -	BnUnng0975200.1	specific	395335	359	388	0.000121802	39.4229	pfam00415	RCC1	C	cl37625
Q#8 -	BnUnng0975200.1	superfamily	395335	359	388	0.000121802	39.4229	cl37625	RCC1 superfamily	C	-
Q#8 -	BnUnng0975200.1	specific	404432	22	48	0.0021253	35.4763	pfam13540	RCC1_2	-	cl16296
Q#8 -	BnUnng0975200.1	superfamily	404432	22	48	0.0021253	35.4763	cl16296	RCC1_2 superfamily	-	-
Q#9 -	BniB06g012110.2N.1 gene=BniB06g012110.2N	specific	395335	295	344	7.98896e-17	73.7057	pfam00415	RCC1	-	cl37625
Q#9 -	BniB06g012110.2N.1 gene=BniB06g012110.2N	superfamily	395335	295	344	7.98896e-17	73.7057	cl37625	RCC1 superfamily	-	-
Q#9 -	BniB06g012110.2N.1 gene=BniB06g012110.2N	specific	395335	139	188	1.08403e-16	73.3205	pfam00415	RCC1	-	cl37625
Q#9 -	BniB06g012110.2N.1 gene=BniB06g012110.2N	superfamily	395335	139	188	1.08403e-16	73.3205	cl37625	RCC1 superfamily	-	-
Q#9 -	BniB06g012110.2N.1 gene=BniB06g012110.2N	specific	395335	191	240	8.54771e-16	71.0093	pfam00415	RCC1	-	cl37625
Q#9 -	BniB06g012110.2N.1 gene=BniB06g012110.2N	superfamily	395335	191	240	8.54771e-16	71.0093	cl37625	RCC1 superfamily	-	-
Q#9 -	BniB06g012110.2N.1 gene=BniB06g012110.2N	specific	395335	243	292	4.35693e-13	63.3053	pfam00415	RCC1	-	cl37625
Q#9 -	BniB06g012110.2N.1 gene=BniB06g012110.2N	superfamily	395335	243	292	4.35693e-13	63.3053	cl37625	RCC1 superfamily	-	-
Q#9 -	BniB06g012110.2N.1 gene=BniB06g012110.2N	specific	395335	37	82	4.85212e-13	63.3053	pfam00415	RCC1	-	cl37625
Q#9 -	BniB06g012110.2N.1 gene=BniB06g012110.2N	superfamily	395335	37	82	4.85212e-13	63.3053	cl37625	RCC1 superfamily	-	-
Q#9 -	BniB06g012110.2N.1 gene=BniB06g012110.2N	specific	395335	89	136	4.93085e-12	60.2237	pfam00415	RCC1	-	cl37625
Q#9 -	BniB06g012110.2N.1 gene=BniB06g012110.2N	superfamily	395335	89	136	4.93085e-12	60.2237	cl37625	RCC1 superfamily	-	-
Q#9 -	BniB06g012110.2N.1 gene=BniB06g012110.2N	specific	404432	331	360	1.7217e-08	49.7287	pfam13540	RCC1_2	-	cl16296
Q#9 -	BniB06g012110.2N.1 gene=BniB06g012110.2N	superfamily	404432	331	360	1.7217e-08	49.7287	cl16296	RCC1_2 superfamily	-	-
Q#9 -	BniB06g012110.2N.1 gene=BniB06g012110.2N	specific	395335	350	379	2.57553e-05	41.3489	pfam00415	RCC1	C	cl37625
Q#9 -	BniB06g012110.2N.1 gene=BniB06g012110.2N	superfamily	395335	350	379	2.57553e-05	41.3489	cl37625	RCC1 superfamily	C	-
Q#9 -	BniB06g012110.2N.1 gene=BniB06g012110.2N	specific	404432	21	47	0.00818293	33.5503	pfam13540	RCC1_2	-	cl16296
Q#9 -	BniB06g012110.2N.1 gene=BniB06g012110.2N	superfamily	404432	21	47	0.00818293	33.5503	cl16296	RCC1_2 superfamily	-	-
Q#10 -	BolC09g008940.2J	specific	395335	296	345	1.00982e-16	73.7057	pfam00415	RCC1	-	cl37625
Q#10 -	BolC09g008940.2J	superfamily	395335	296	345	1.00982e-16	73.7057	cl37625	RCC1 superfamily	-	-
Q#10 -	BolC09g008940.2J	specific	395335	140	189	4.6787e-16	71.7797	pfam00415	RCC1	-	cl37625
Q#10 -	BolC09g008940.2J	superfamily	395335	140	189	4.6787e-16	71.7797	cl37625	RCC1 superfamily	-	-
Q#10 -	BolC09g008940.2J	specific	395335	90	137	1.58227e-14	67.5425	pfam00415	RCC1	-	cl37625
Q#10 -	BolC09g008940.2J	superfamily	395335	90	137	1.58227e-14	67.5425	cl37625	RCC1 superfamily	-	-
Q#10 -	BolC09g008940.2J	specific	395335	192	241	1.48943e-13	64.4609	pfam00415	RCC1	-	cl37625
Q#10 -	BolC09g008940.2J	superfamily	395335	192	241	1.48943e-13	64.4609	cl37625	RCC1 superfamily	-	-
Q#10 -	BolC09g008940.2J	specific	395335	38	83	5.58058e-13	62.9201	pfam00415	RCC1	-	cl37625
Q#10 -	BolC09g008940.2J	superfamily	395335	38	83	5.58058e-13	62.9201	cl37625	RCC1 superfamily	-	-
Q#10 -	BolC09g008940.2J	specific	395335	244	293	1.65281e-12	61.7645	pfam00415	RCC1	-	cl37625
Q#10 -	BolC09g008940.2J	superfamily	395335	244	293	1.65281e-12	61.7645	cl37625	RCC1 superfamily	-	-
Q#10 -	BolC09g008940.2J	specific	404432	332	361	1.72403e-08	49.7287	pfam13540	RCC1_2	-	cl16296
Q#10 -	BolC09g008940.2J	superfamily	404432	332	361	1.72403e-08	49.7287	cl16296	RCC1_2 superfamily	-	-
Q#10 -	BolC09g008940.2J	specific	395335	351	380	2.90305e-05	41.3489	pfam00415	RCC1	C	cl37625
Q#10 -	BolC09g008940.2J	superfamily	395335	351	380	2.90305e-05	41.3489	cl37625	RCC1 superfamily	C	-
Q#10 -	BolC09g008940.2J	specific	404432	22	48	0.00251691	35.0911	pfam13540	RCC1_2	-	cl16296
Q#10 -	BolC09g008940.2J	superfamily	404432	22	48	0.00251691	35.0911	cl16296	RCC1_2 superfamily	-	-
Q#11 -	BraA06g027290.3C	specific	395335	139	188	2.57676e-16	72.5501	pfam00415	RCC1	-	cl37625
Q#11 -	BraA06g027290.3C	superfamily	395335	139	188	2.57676e-16	72.5501	cl37625	RCC1 superfamily	-	-
Q#11 -	BraA06g027290.3C	specific	395335	191	240	2.21565e-15	69.8537	pfam00415	RCC1	-	cl37625
Q#11 -	BraA06g027290.3C	superfamily	395335	191	240	2.21565e-15	69.8537	cl37625	RCC1 superfamily	-	-
Q#11 -	BraA06g027290.3C	specific	395335	295	344	4.81007e-15	68.6981	pfam00415	RCC1	-	cl37625
Q#11 -	BraA06g027290.3C	superfamily	395335	295	344	4.81007e-15	68.6981	cl37625	RCC1 superfamily	-	-
Q#11 -	BraA06g027290.3C	specific	395335	89	136	1.3593e-13	64.8461	pfam00415	RCC1	-	cl37625
Q#11 -	BraA06g027290.3C	superfamily	395335	89	136	1.3593e-13	64.8461	cl37625	RCC1 superfamily	-	-
Q#11 -	BraA06g027290.3C	specific	395335	243	292	3.95074e-13	63.3053	pfam00415	RCC1	-	cl37625
Q#11 -	BraA06g027290.3C	superfamily	395335	243	292	3.95074e-13	63.3053	cl37625	RCC1 superfamily	-	-
Q#11 -	BraA06g027290.3C	specific	395335	37	82	4.44305e-13	63.3053	pfam00415	RCC1	-	cl37625
Q#11 -	BraA06g027290.3C	superfamily	395335	37	82	4.44305e-13	63.3053	cl37625	RCC1 superfamily	-	-
Q#11 -	BraA06g027290.3C	specific	404432	331	360	1.67192e-08	49.7287	pfam13540	RCC1_2	-	cl16296
Q#11 -	BraA06g027290.3C	superfamily	404432	331	360	1.67192e-08	49.7287	cl16296	RCC1_2 superfamily	-	-
Q#11 -	BraA06g027290.3C	specific	395335	350	379	1.02285e-05	42.5045	pfam00415	RCC1	C	cl37625
Q#11 -	BraA06g027290.3C	superfamily	395335	350	379	1.02285e-05	42.5045	cl37625	RCC1 superfamily	C	-
Q#11 -	BraA06g027290.3C	specific	404432	21	47	0.00779004	33.9355	pfam13540	RCC1_2	-	cl16296
Q#11 -	BraA06g027290.3C	superfamily	404432	21	47	0.00779004	33.9355	cl16296	RCC1_2 superfamily	-	-
Q#12 -	BjuVB06G12870	specific	395335	295	344	8.55903e-17	73.7057	pfam00415	RCC1	-	cl37625
Q#12 -	BjuVB06G12870	superfamily	395335	295	344	8.55903e-17	73.7057	cl37625	RCC1 superfamily	-	-
Q#12 -	BjuVB06G12870	specific	395335	139	188	1.21994e-16	73.3205	pfam00415	RCC1	-	cl37625
Q#12 -	BjuVB06G12870	superfamily	395335	139	188	1.21994e-16	73.3205	cl37625	RCC1 superfamily	-	-
Q#12 -	BjuVB06G12870	specific	395335	191	240	9.06665e-16	71.0093	pfam00415	RCC1	-	cl37625
Q#12 -	BjuVB06G12870	superfamily	395335	191	240	9.06665e-16	71.0093	cl37625	RCC1 superfamily	-	-
Q#12 -	BjuVB06G12870	specific	395335	243	292	4.57542e-13	63.3053	pfam00415	RCC1	-	cl37625
Q#12 -	BjuVB06G12870	superfamily	395335	243	292	4.57542e-13	63.3053	cl37625	RCC1 superfamily	-	-
Q#12 -	BjuVB06G12870	specific	395335	37	82	5.24724e-13	62.9201	pfam00415	RCC1	-	cl37625
Q#12 -	BjuVB06G12870	superfamily	395335	37	82	5.24724e-13	62.9201	cl37625	RCC1 superfamily	-	-
Q#12 -	BjuVB06G12870	specific	395335	89	136	5.59947e-12	60.2237	pfam00415	RCC1	-	cl37625
Q#12 -	BjuVB06G12870	superfamily	395335	89	136	5.59947e-12	60.2237	cl37625	RCC1 superfamily	-	-
Q#12 -	BjuVB06G12870	specific	404432	331	360	1.77297e-08	49.7287	pfam13540	RCC1_2	-	cl16296
Q#12 -	BjuVB06G12870	superfamily	404432	331	360	1.77297e-08	49.7287	cl16296	RCC1_2 superfamily	-	-
Q#12 -	BjuVB06G12870	specific	395335	350	379	2.73195e-05	41.3489	pfam00415	RCC1	C	cl37625
Q#12 -	BjuVB06G12870	superfamily	395335	350	379	2.73195e-05	41.3489	cl37625	RCC1 superfamily	C	-
Q#12 -	BjuVB06G12870	specific	404432	21	47	0.00818293	33.5503	pfam13540	RCC1_2	-	cl16296
Q#12 -	BjuVB06G12870	superfamily	404432	21	47	0.00818293	33.5503	cl16296	RCC1_2 superfamily	-	-
Q#13 -	BolC03g057070.2J	specific	395335	139	188	2.03495e-16	72.5501	pfam00415	RCC1	-	cl37625
Q#13 -	BolC03g057070.2J	superfamily	395335	139	188	2.03495e-16	72.5501	cl37625	RCC1 superfamily	-	-
Q#13 -	BolC03g057070.2J	specific	395335	191	240	2.08893e-15	69.8537	pfam00415	RCC1	-	cl37625
Q#13 -	BolC03g057070.2J	superfamily	395335	191	240	2.08893e-15	69.8537	cl37625	RCC1 superfamily	-	-
Q#13 -	BolC03g057070.2J	specific	395335	295	344	4.49086e-15	69.0833	pfam00415	RCC1	-	cl37625
Q#13 -	BolC03g057070.2J	superfamily	395335	295	344	4.49086e-15	69.0833	cl37625	RCC1 superfamily	-	-
Q#13 -	BolC03g057070.2J	specific	395335	89	136	2.19848e-14	67.1573	pfam00415	RCC1	-	cl37625
Q#13 -	BolC03g057070.2J	superfamily	395335	89	136	2.19848e-14	67.1573	cl37625	RCC1 superfamily	-	-
Q#13 -	BolC03g057070.2J	specific	395335	243	292	3.61764e-13	63.6905	pfam00415	RCC1	-	cl37625
Q#13 -	BolC03g057070.2J	superfamily	395335	243	292	3.61764e-13	63.6905	cl37625	RCC1 superfamily	-	-
Q#13 -	BolC03g057070.2J	specific	395335	37	82	4.18967e-13	63.3053	pfam00415	RCC1	-	cl37625
Q#13 -	BolC03g057070.2J	superfamily	395335	37	82	4.18967e-13	63.3053	cl37625	RCC1 superfamily	-	-
Q#13 -	BolC03g057070.2J	specific	404432	331	360	1.48677e-08	50.1139	pfam13540	RCC1_2	-	cl16296
Q#13 -	BolC03g057070.2J	superfamily	404432	331	360	1.48677e-08	50.1139	cl16296	RCC1_2 superfamily	-	-
Q#13 -	BolC03g057070.2J	specific	395335	350	379	9.00248e-06	42.5045	pfam00415	RCC1	C	cl37625
Q#13 -	BolC03g057070.2J	superfamily	395335	350	379	9.00248e-06	42.5045	cl37625	RCC1 superfamily	C	-
Q#13 -	BolC03g057070.2J	specific	404432	21	47	0.00802345	33.9355	pfam13540	RCC1_2	-	cl16296
Q#13 -	BolC03g057070.2J	superfamily	404432	21	47	0.00802345	33.9355	cl16296	RCC1_2 superfamily	-	-
Q#14 -	BjuVA06G29480	specific	395335	139	188	2.76039e-16	72.1649	pfam00415	RCC1	-	cl37625
Q#14 -	BjuVA06G29480	superfamily	395335	139	188	2.76039e-16	72.1649	cl37625	RCC1 superfamily	-	-
Q#14 -	BjuVA06G29480	specific	395335	191	240	2.39663e-15	69.8537	pfam00415	RCC1	-	cl37625
Q#14 -	BjuVA06G29480	superfamily	395335	191	240	2.39663e-15	69.8537	cl37625	RCC1 superfamily	-	-
Q#14 -	BjuVA06G29480	specific	395335	295	344	5.20273e-15	68.6981	pfam00415	RCC1	-	cl37625
Q#14 -	BjuVA06G29480	superfamily	395335	295	344	5.20273e-15	68.6981	cl37625	RCC1 superfamily	-	-
Q#14 -	BjuVA06G29480	specific	395335	89	136	1.47004e-13	64.4609	pfam00415	RCC1	-	cl37625
Q#14 -	BjuVA06G29480	superfamily	395335	89	136	1.47004e-13	64.4609	cl37625	RCC1 superfamily	-	-
Q#14 -	BjuVA06G29480	specific	395335	243	292	4.3145e-13	63.3053	pfam00415	RCC1	-	cl37625
Q#14 -	BjuVA06G29480	superfamily	395335	243	292	4.3145e-13	63.3053	cl37625	RCC1 superfamily	-	-
Q#14 -	BjuVA06G29480	specific	395335	37	82	4.62042e-13	63.3053	pfam00415	RCC1	-	cl37625
Q#14 -	BjuVA06G29480	superfamily	395335	37	82	4.62042e-13	63.3053	cl37625	RCC1 superfamily	-	-
Q#14 -	BjuVA06G29480	specific	404432	331	360	1.11961e-08	50.1139	pfam13540	RCC1_2	-	cl16296
Q#14 -	BjuVA06G29480	superfamily	404432	331	360	1.11961e-08	50.1139	cl16296	RCC1_2 superfamily	-	-
Q#14 -	BjuVA06G29480	specific	395335	350	379	1.06383e-05	42.5045	pfam00415	RCC1	C	cl37625
Q#14 -	BjuVA06G29480	superfamily	395335	350	379	1.06383e-05	42.5045	cl37625	RCC1 superfamily	C	-
Q#14 -	BjuVA06G29480	specific	404432	21	47	0.00818293	33.5503	pfam13540	RCC1_2	-	cl16296
Q#14 -	BjuVA06G29480	superfamily	404432	21	47	0.00818293	33.5503	cl16296	RCC1_2 superfamily	-	-
Q#15 -	BnC03g0592540.1	specific	395335	139	188	2.31253e-16	72.5501	pfam00415	RCC1	-	cl37625
Q#15 -	BnC03g0592540.1	superfamily	395335	139	188	2.31253e-16	72.5501	cl37625	RCC1 superfamily	-	-
Q#15 -	BnC03g0592540.1	specific	395335	191	240	2.61795e-15	69.4685	pfam00415	RCC1	-	cl37625
Q#15 -	BnC03g0592540.1	superfamily	395335	191	240	2.61795e-15	69.4685	cl37625	RCC1 superfamily	-	-
Q#15 -	BnC03g0592540.1	specific	395335	295	344	5.68289e-15	68.6981	pfam00415	RCC1	-	cl37625
Q#15 -	BnC03g0592540.1	superfamily	395335	295	344	5.68289e-15	68.6981	cl37625	RCC1 superfamily	-	-
Q#15 -	BnC03g0592540.1	specific	395335	89	136	1.70257e-13	64.4609	pfam00415	RCC1	-	cl37625
Q#15 -	BnC03g0592540.1	superfamily	395335	89	136	1.70257e-13	64.4609	cl37625	RCC1 superfamily	-	-
Q#15 -	BnC03g0592540.1	specific	395335	243	292	4.66585e-13	63.3053	pfam00415	RCC1	-	cl37625
Q#15 -	BnC03g0592540.1	superfamily	395335	243	292	4.66585e-13	63.3053	cl37625	RCC1 superfamily	-	-
Q#15 -	BnC03g0592540.1	specific	395335	37	82	5.35095e-13	62.9201	pfam00415	RCC1	-	cl37625
Q#15 -	BnC03g0592540.1	superfamily	395335	37	82	5.35095e-13	62.9201	cl37625	RCC1 superfamily	-	-
Q#15 -	BnC03g0592540.1	specific	404432	331	360	1.30926e-08	50.1139	pfam13540	RCC1_2	-	cl16296
Q#15 -	BnC03g0592540.1	superfamily	404432	331	360	1.30926e-08	50.1139	cl16296	RCC1_2 superfamily	-	-
Q#15 -	BnC03g0592540.1	specific	395335	350	379	5.29755e-06	43.2749	pfam00415	RCC1	C	cl37625
Q#15 -	BnC03g0592540.1	superfamily	395335	350	379	5.29755e-06	43.2749	cl37625	RCC1 superfamily	C	-
Q#15 -	BnC03g0592540.1	specific	404432	21	47	0.00929974	33.5503	pfam13540	RCC1_2	-	cl16296
Q#15 -	BnC03g0592540.1	superfamily	404432	21	47	0.00929974	33.5503	cl16296	RCC1_2 superfamily	-	-
Q#16 -	BnA02g0087420.1	specific	395335	134	183	1.43947e-16	72.9353	pfam00415	RCC1	-	cl37625
Q#16 -	BnA02g0087420.1	superfamily	395335	134	183	1.43947e-16	72.9353	cl37625	RCC1 superfamily	-	-
Q#16 -	BnA02g0087420.1	specific	395335	186	235	5.74453e-14	65.6165	pfam00415	RCC1	-	cl37625
Q#16 -	BnA02g0087420.1	superfamily	395335	186	235	5.74453e-14	65.6165	cl37625	RCC1 superfamily	-	-
Q#16 -	BnA02g0087420.1	specific	395335	84	131	3.32762e-13	63.6905	pfam00415	RCC1	-	cl37625
Q#16 -	BnA02g0087420.1	superfamily	395335	84	131	3.32762e-13	63.6905	cl37625	RCC1 superfamily	-	-
Q#16 -	BnA02g0087420.1	specific	395335	32	77	8.61311e-13	62.5349	pfam00415	RCC1	-	cl37625
Q#16 -	BnA02g0087420.1	superfamily	395335	32	77	8.61311e-13	62.5349	cl37625	RCC1 superfamily	-	-
Q#16 -	BnA02g0087420.1	specific	395335	238	287	1.04783e-12	62.1497	pfam00415	RCC1	-	cl37625
Q#16 -	BnA02g0087420.1	superfamily	395335	238	287	1.04783e-12	62.1497	cl37625	RCC1 superfamily	-	-
Q#16 -	BnA02g0087420.1	specific	404432	302	331	1.85429e-08	49.7287	pfam13540	RCC1_2	-	cl16296
Q#16 -	BnA02g0087420.1	superfamily	404432	302	331	1.85429e-08	49.7287	cl16296	RCC1_2 superfamily	-	-
Q#16 -	BnA02g0087420.1	specific	395335	321	350	6.51275e-05	40.1933	pfam00415	RCC1	C	cl37625
Q#16 -	BnA02g0087420.1	superfamily	395335	321	350	6.51275e-05	40.1933	cl37625	RCC1 superfamily	C	-
Q#16 -	BnA02g0087420.1	specific	404432	16	42	0.00273467	35.0911	pfam13540	RCC1_2	-	cl16296
Q#16 -	BnA02g0087420.1	superfamily	404432	16	42	0.00273467	35.0911	cl16296	RCC1_2 superfamily	-	-
Q#17 -	BnC07g0827330.1	specific	395335	140	189	3.01057e-16	72.1649	pfam00415	RCC1	-	cl37625
Q#17 -	BnC07g0827330.1	superfamily	395335	140	189	3.01057e-16	72.1649	cl37625	RCC1 superfamily	-	-
Q#17 -	BnC07g0827330.1	specific	395335	90	137	5.99179e-14	65.6165	pfam00415	RCC1	-	cl37625
Q#17 -	BnC07g0827330.1	superfamily	395335	90	137	5.99179e-14	65.6165	cl37625	RCC1 superfamily	-	-
Q#17 -	BnC07g0827330.1	specific	395335	192	241	1.038e-13	64.8461	pfam00415	RCC1	-	cl37625
Q#17 -	BnC07g0827330.1	superfamily	395335	192	241	1.038e-13	64.8461	cl37625	RCC1 superfamily	-	-
Q#17 -	BnC07g0827330.1	specific	395335	38	83	3.75059e-13	63.3053	pfam00415	RCC1	-	cl37625
Q#17 -	BnC07g0827330.1	superfamily	395335	38	83	3.75059e-13	63.3053	cl37625	RCC1 superfamily	-	-
Q#17 -	BnC07g0827330.1	specific	395335	244	293	8.37732e-13	62.5349	pfam00415	RCC1	-	cl37625
Q#17 -	BnC07g0827330.1	superfamily	395335	244	293	8.37732e-13	62.5349	cl37625	RCC1 superfamily	-	-
Q#17 -	BnC07g0827330.1	specific	404432	308	337	4.16419e-07	45.8767	pfam13540	RCC1_2	-	cl16296
Q#17 -	BnC07g0827330.1	superfamily	404432	308	337	4.16419e-07	45.8767	cl16296	RCC1_2 superfamily	-	-
Q#17 -	BnC07g0827330.1	specific	395335	327	356	2.23091e-05	41.3489	pfam00415	RCC1	C	cl37625
Q#17 -	BnC07g0827330.1	superfamily	395335	327	356	2.23091e-05	41.3489	cl37625	RCC1 superfamily	C	-
Q#17 -	BnC07g0827330.1	specific	404432	22	48	0.00409131	34.7059	pfam13540	RCC1_2	-	cl16296
Q#17 -	BnC07g0827330.1	superfamily	404432	22	48	0.00409131	34.7059	cl16296	RCC1_2 superfamily	-	-
Q#18 -	BnA06g0249510.1	specific	395335	139	188	2.49291e-16	72.1649	pfam00415	RCC1	-	cl37625
Q#18 -	BnA06g0249510.1	superfamily	395335	139	188	2.49291e-16	72.1649	cl37625	RCC1 superfamily	-	-
Q#18 -	BnA06g0249510.1	specific	395335	191	240	2.1638e-15	69.8537	pfam00415	RCC1	-	cl37625
Q#18 -	BnA06g0249510.1	superfamily	395335	191	240	2.1638e-15	69.8537	cl37625	RCC1 superfamily	-	-
Q#18 -	BnA06g0249510.1	specific	395335	89	136	1.14975e-13	64.8461	pfam00415	RCC1	-	cl37625
Q#18 -	BnA06g0249510.1	superfamily	395335	89	136	1.14975e-13	64.8461	cl37625	RCC1 superfamily	-	-
Q#18 -	BnA06g0249510.1	specific	395335	243	292	3.91957e-13	63.3053	pfam00415	RCC1	-	cl37625
Q#18 -	BnA06g0249510.1	superfamily	395335	243	292	3.91957e-13	63.3053	cl37625	RCC1 superfamily	-	-
Q#18 -	BnA06g0249510.1	specific	395335	37	82	4.23947e-13	63.3053	pfam00415	RCC1	-	cl37625
Q#18 -	BnA06g0249510.1	superfamily	395335	37	82	4.23947e-13	63.3053	cl37625	RCC1 superfamily	-	-
Q#18 -	BnA06g0249510.1	specific	404432	307	336	1.04897e-08	50.4991	pfam13540	RCC1_2	-	cl16296
Q#18 -	BnA06g0249510.1	superfamily	404432	307	336	1.04897e-08	50.4991	cl16296	RCC1_2 superfamily	-	-
Q#18 -	BnA06g0249510.1	specific	395335	326	355	9.84705e-06	42.5045	pfam00415	RCC1	C	cl37625
Q#18 -	BnA06g0249510.1	superfamily	395335	326	355	9.84705e-06	42.5045	cl37625	RCC1 superfamily	C	-
Q#18 -	BnA06g0249510.1	specific	404432	21	47	0.00773926	33.5503	pfam13540	RCC1_2	-	cl16296
Q#18 -	BnA06g0249510.1	superfamily	404432	21	47	0.00773926	33.5503	cl16296	RCC1_2 superfamily	-	-
Q#19 -	BnC09g0929360.1	specific	395335	120	169	7.65885e-17	73.3205	pfam00415	RCC1	-	cl37625
Q#19 -	BnC09g0929360.1	superfamily	395335	120	169	7.65885e-17	73.3205	cl37625	RCC1 superfamily	-	-
Q#19 -	BnC09g0929360.1	specific	395335	24	69	4.4052e-13	62.9201	pfam00415	RCC1	-	cl37625
Q#19 -	BnC09g0929360.1	superfamily	395335	24	69	4.4052e-13	62.9201	cl37625	RCC1 superfamily	-	-
Q#19 -	BnC09g0929360.1	specific	395335	172	233	3.28717e-10	54.8309	pfam00415	RCC1	-	cl37625
Q#19 -	BnC09g0929360.1	superfamily	395335	172	233	3.28717e-10	54.8309	cl37625	RCC1 superfamily	-	-
Q#19 -	BnC09g0929360.1	specific	395335	76	117	7.1007e-09	50.9789	pfam00415	RCC1	-	cl37625
Q#19 -	BnC09g0929360.1	superfamily	395335	76	117	7.1007e-09	50.9789	cl37625	RCC1 superfamily	-	-
Q#19 -	BnC09g0929360.1	specific	404432	248	277	1.16705e-08	50.1139	pfam13540	RCC1_2	-	cl16296
Q#19 -	BnC09g0929360.1	superfamily	404432	248	277	1.16705e-08	50.1139	cl16296	RCC1_2 superfamily	-	-
Q#19 -	BnC09g0929360.1	specific	395335	267	296	4.16139e-05	40.5785	pfam00415	RCC1	C	cl37625
Q#19 -	BnC09g0929360.1	superfamily	395335	267	296	4.16139e-05	40.5785	cl37625	RCC1 superfamily	C	-
Q#20 -	BolC02g061830.2J	specific	395335	76	123	1.50725e-15	67.1573	pfam00415	RCC1	-	cl37625
Q#20 -	BolC02g061830.2J	superfamily	395335	76	123	1.50725e-15	67.1573	cl37625	RCC1 superfamily	-	-
Q#20 -	BolC02g061830.2J	specific	395335	24	68	1.12649e-13	62.5349	pfam00415	RCC1	-	cl37625
Q#20 -	BolC02g061830.2J	superfamily	395335	24	68	1.12649e-13	62.5349	cl37625	RCC1 superfamily	-	-
Q#20 -	BolC02g061830.2J	specific	395335	126	158	1.51732e-09	51.3641	pfam00415	RCC1	C	cl37625
Q#20 -	BolC02g061830.2J	superfamily	395335	126	158	1.51732e-09	51.3641	cl37625	RCC1 superfamily	C	-
Q#21 -	BolC02g061820.2J	specific	395335	17	55	1.93813e-07	45.2009	pfam00415	RCC1	C	cl37625
Q#21 -	BolC02g061820.2J	superfamily	395335	17	55	1.93813e-07	45.2009	cl37625	RCC1 superfamily	C	-
Q#22 -	BniB05g025420.2N.1 gene=BniB05g025420.2N	specific	400608	1002	1057	2.35036e-32	119.607	pfam08381	BRX	-	cl07125
Q#22 -	BniB05g025420.2N.1 gene=BniB05g025420.2N	superfamily	400608	1002	1057	2.35036e-32	119.607	cl07125	BRX superfamily	-	-
Q#22 -	BniB05g025420.2N.1 gene=BniB05g025420.2N	specific	396091	648	715	7.89456e-20	84.3569	pfam01363	FYVE	-	cl22851
Q#22 -	BniB05g025420.2N.1 gene=BniB05g025420.2N	superfamily	419867	648	715	7.89456e-20	84.3569	cl22851	PHD_SF superfamily	-	-
Q#22 -	BniB05g025420.2N.1 gene=BniB05g025420.2N	specific	395335	374	424	2.47813e-15	70.6241	pfam00415	RCC1	-	cl37625
Q#22 -	BniB05g025420.2N.1 gene=BniB05g025420.2N	superfamily	395335	374	424	2.47813e-15	70.6241	cl37625	RCC1 superfamily	-	-
Q#22 -	BniB05g025420.2N.1 gene=BniB05g025420.2N	specific	395335	597	644	7.91361e-15	69.4685	pfam00415	RCC1	-	cl37625
Q#22 -	BniB05g025420.2N.1 gene=BniB05g025420.2N	superfamily	395335	597	644	7.91361e-15	69.4685	cl37625	RCC1 superfamily	-	-
Q#22 -	BniB05g025420.2N.1 gene=BniB05g025420.2N	specific	395335	492	540	2.0593e-14	68.3129	pfam00415	RCC1	-	cl37625
Q#22 -	BniB05g025420.2N.1 gene=BniB05g025420.2N	superfamily	395335	492	540	2.0593e-14	68.3129	cl37625	RCC1 superfamily	-	-
Q#22 -	BniB05g025420.2N.1 gene=BniB05g025420.2N	specific	395335	428	476	6.90819e-14	66.7721	pfam00415	RCC1	-	cl37625
Q#22 -	BniB05g025420.2N.1 gene=BniB05g025420.2N	superfamily	395335	428	476	6.90819e-14	66.7721	cl37625	RCC1 superfamily	-	-
Q#22 -	BniB05g025420.2N.1 gene=BniB05g025420.2N	specific	404581	907	939	2.33986e-11	59.2037	pfam13713	BRX_N	-	cl16361
Q#22 -	BniB05g025420.2N.1 gene=BniB05g025420.2N	superfamily	404581	907	939	2.33986e-11	59.2037	cl16361	BRX_N superfamily	-	-
Q#22 -	BniB05g025420.2N.1 gene=BniB05g025420.2N	non-specific	406777	22	129	2.55524e-10	59.2035	pfam16457	PH_12	-	cl17171
Q#22 -	BniB05g025420.2N.1 gene=BniB05g025420.2N	superfamily	418428	22	129	2.55524e-10	59.2035	cl17171	PH-like superfamily	-	-
Q#22 -	BniB05g025420.2N.1 gene=BniB05g025420.2N	specific	395335	323	371	4.24331e-09	53.2901	pfam00415	RCC1	-	cl37625
Q#22 -	BniB05g025420.2N.1 gene=BniB05g025420.2N	superfamily	395335	323	371	4.24331e-09	53.2901	cl37625	RCC1 superfamily	-	-
Q#22 -	BniB05g025420.2N.1 gene=BniB05g025420.2N	non-specific	406921	949	1002	1.90414e-07	49.0294	pfam16627	BRX_assoc	-	cl25001
Q#22 -	BniB05g025420.2N.1 gene=BniB05g025420.2N	superfamily	406921	949	1002	1.90414e-07	49.0294	cl25001	BRX_assoc superfamily	-	-
Q#22 -	BniB05g025420.2N.1 gene=BniB05g025420.2N	specific	395335	543	592	2.86525e-07	47.8973	pfam00415	RCC1	-	cl37625
Q#22 -	BniB05g025420.2N.1 gene=BniB05g025420.2N	superfamily	395335	543	592	2.86525e-07	47.8973	cl37625	RCC1 superfamily	-	-
Q#22 -	BniB05g025420.2N.1 gene=BniB05g025420.2N	non-specific	403808	865	917	6.6163e-05	43.8324	pfam12718	Tropomyosin_1	N	cl38368
Q#22 -	BniB05g025420.2N.1 gene=BniB05g025420.2N	superfamily	403808	865	917	6.6163e-05	43.8324	cl38368	Tropomyosin_1 superfamily	N	-
Q#22 -	BniB05g025420.2N.1 gene=BniB05g025420.2N	specific	404432	306	335	0.00145631	37.0171	pfam13540	RCC1_2	-	cl16296
Q#22 -	BniB05g025420.2N.1 gene=BniB05g025420.2N	superfamily	404432	306	335	0.00145631	37.0171	cl16296	RCC1_2 superfamily	-	-
Q#23 -	BolC01g056960.2J	specific	395335	266	317	7.96573e-15	67.9277	pfam00415	RCC1	-	cl37625
Q#23 -	BolC01g056960.2J	superfamily	395335	266	317	7.96573e-15	67.9277	cl37625	RCC1 superfamily	-	-
Q#23 -	BolC01g056960.2J	specific	395335	214	263	1.66975e-14	67.1573	pfam00415	RCC1	-	cl37625
Q#23 -	BolC01g056960.2J	superfamily	395335	214	263	1.66975e-14	67.1573	cl37625	RCC1 superfamily	-	-
Q#23 -	BolC01g056960.2J	specific	395335	56	106	3.09675e-12	60.6089	pfam00415	RCC1	-	cl37625
Q#23 -	BolC01g056960.2J	superfamily	395335	56	106	3.09675e-12	60.6089	cl37625	RCC1 superfamily	-	-
Q#23 -	BolC01g056960.2J	specific	404432	198	227	8.41108e-08	47.8027	pfam13540	RCC1_2	-	cl16296
Q#23 -	BolC01g056960.2J	superfamily	404432	198	227	8.41108e-08	47.8027	cl16296	RCC1_2 superfamily	-	-
Q#23 -	BolC01g056960.2J	specific	395335	320	386	1.0243e-07	47.8973	pfam00415	RCC1	-	cl37625
Q#23 -	BolC01g056960.2J	superfamily	395335	320	386	1.0243e-07	47.8973	cl37625	RCC1 superfamily	-	-
Q#23 -	BolC01g056960.2J	specific	395335	6	53	4.20321e-07	46.3565	pfam00415	RCC1	-	cl37625
Q#23 -	BolC01g056960.2J	superfamily	395335	6	53	4.20321e-07	46.3565	cl37625	RCC1 superfamily	-	-
Q#23 -	BolC01g056960.2J	specific	404432	93	122	2.56429e-06	43.5655	pfam13540	RCC1_2	-	cl16296
Q#23 -	BolC01g056960.2J	superfamily	404432	93	122	2.56429e-06	43.5655	cl16296	RCC1_2 superfamily	-	-
Q#23 -	BolC01g056960.2J	specific	404432	152	175	4.48258e-06	42.7951	pfam13540	RCC1_2	C	cl16296
Q#23 -	BolC01g056960.2J	superfamily	404432	152	175	4.48258e-06	42.7951	cl16296	RCC1_2 superfamily	C	-
Q#23 -	BolC01g056960.2J	specific	395335	110	165	9.24958e-06	42.5045	pfam00415	RCC1	-	cl37625
Q#23 -	BolC01g056960.2J	superfamily	395335	110	165	9.24958e-06	42.5045	cl37625	RCC1 superfamily	-	-
Q#24 -	BraA01g044020.3C	specific	395335	214	263	2.01764e-14	66.7721	pfam00415	RCC1	-	cl37625
Q#24 -	BraA01g044020.3C	superfamily	395335	214	263	2.01764e-14	66.7721	cl37625	RCC1 superfamily	-	-
Q#24 -	BraA01g044020.3C	specific	395335	266	317	3.94515e-14	66.0017	pfam00415	RCC1	-	cl37625
Q#24 -	BraA01g044020.3C	superfamily	395335	266	317	3.94515e-14	66.0017	cl37625	RCC1 superfamily	-	-
Q#24 -	BraA01g044020.3C	specific	395335	56	106	5.27944e-12	60.2237	pfam00415	RCC1	-	cl37625
Q#24 -	BraA01g044020.3C	superfamily	395335	56	106	5.27944e-12	60.2237	cl37625	RCC1 superfamily	-	-
Q#24 -	BraA01g044020.3C	specific	395335	320	384	5.65941e-08	48.6677	pfam00415	RCC1	-	cl37625
Q#24 -	BraA01g044020.3C	superfamily	395335	320	384	5.65941e-08	48.6677	cl37625	RCC1 superfamily	-	-
Q#24 -	BraA01g044020.3C	specific	404432	198	227	8.8755e-08	47.8027	pfam13540	RCC1_2	-	cl16296
Q#24 -	BraA01g044020.3C	superfamily	404432	198	227	8.8755e-08	47.8027	cl16296	RCC1_2 superfamily	-	-
Q#24 -	BraA01g044020.3C	specific	404432	93	122	2.73274e-06	43.5655	pfam13540	RCC1_2	-	cl16296
Q#24 -	BraA01g044020.3C	superfamily	404432	93	122	2.73274e-06	43.5655	cl16296	RCC1_2 superfamily	-	-
Q#24 -	BraA01g044020.3C	specific	395335	110	165	3.87808e-06	43.6601	pfam00415	RCC1	-	cl37625
Q#24 -	BraA01g044020.3C	superfamily	395335	110	165	3.87808e-06	43.6601	cl37625	RCC1 superfamily	-	-
Q#24 -	BraA01g044020.3C	specific	395335	6	53	5.68726e-06	42.8897	pfam00415	RCC1	-	cl37625
Q#24 -	BraA01g044020.3C	superfamily	395335	6	53	5.68726e-06	42.8897	cl37625	RCC1 superfamily	-	-
Q#24 -	BraA01g044020.3C	specific	395335	168	211	0.00383147	35.1857	pfam00415	RCC1	-	cl37625
Q#24 -	BraA01g044020.3C	superfamily	395335	168	211	0.00383147	35.1857	cl37625	RCC1 superfamily	-	-
Q#25 -	BnA01g0038030.1	specific	395335	214	263	2.01764e-14	66.7721	pfam00415	RCC1	-	cl37625
Q#25 -	BnA01g0038030.1	superfamily	395335	214	263	2.01764e-14	66.7721	cl37625	RCC1 superfamily	-	-
Q#25 -	BnA01g0038030.1	specific	395335	266	317	3.94515e-14	66.0017	pfam00415	RCC1	-	cl37625
Q#25 -	BnA01g0038030.1	superfamily	395335	266	317	3.94515e-14	66.0017	cl37625	RCC1 superfamily	-	-
Q#25 -	BnA01g0038030.1	specific	395335	56	106	5.27944e-12	60.2237	pfam00415	RCC1	-	cl37625
Q#25 -	BnA01g0038030.1	superfamily	395335	56	106	5.27944e-12	60.2237	cl37625	RCC1 superfamily	-	-
Q#25 -	BnA01g0038030.1	specific	395335	320	384	5.65941e-08	48.6677	pfam00415	RCC1	-	cl37625
Q#25 -	BnA01g0038030.1	superfamily	395335	320	384	5.65941e-08	48.6677	cl37625	RCC1 superfamily	-	-
Q#25 -	BnA01g0038030.1	specific	404432	198	227	8.8755e-08	47.8027	pfam13540	RCC1_2	-	cl16296
Q#25 -	BnA01g0038030.1	superfamily	404432	198	227	8.8755e-08	47.8027	cl16296	RCC1_2 superfamily	-	-
Q#25 -	BnA01g0038030.1	specific	404432	93	122	2.73274e-06	43.5655	pfam13540	RCC1_2	-	cl16296
Q#25 -	BnA01g0038030.1	superfamily	404432	93	122	2.73274e-06	43.5655	cl16296	RCC1_2 superfamily	-	-
Q#25 -	BnA01g0038030.1	specific	395335	110	165	3.87808e-06	43.6601	pfam00415	RCC1	-	cl37625
Q#25 -	BnA01g0038030.1	superfamily	395335	110	165	3.87808e-06	43.6601	cl37625	RCC1 superfamily	-	-
Q#25 -	BnA01g0038030.1	specific	395335	6	53	5.68726e-06	42.8897	pfam00415	RCC1	-	cl37625
Q#25 -	BnA01g0038030.1	superfamily	395335	6	53	5.68726e-06	42.8897	cl37625	RCC1 superfamily	-	-
Q#25 -	BnA01g0038030.1	specific	395335	168	211	0.00383147	35.1857	pfam00415	RCC1	-	cl37625
Q#25 -	BnA01g0038030.1	superfamily	395335	168	211	0.00383147	35.1857	cl37625	RCC1 superfamily	-	-
Q#26 -	NP_201191.1 Regulator of chromosome condensation (RCC1) family protein [Arabidopsis thaliana]	specific	395335	294	343	8.45958e-17	73.7057	pfam00415	RCC1	-	cl37625
Q#26 -	NP_201191.1 Regulator of chromosome condensation (RCC1) family protein [Arabidopsis thaliana]	superfamily	395335	294	343	8.45958e-17	73.7057	cl37625	RCC1 superfamily	-	-
Q#26 -	NP_201191.1 Regulator of chromosome condensation (RCC1) family protein [Arabidopsis thaliana]	specific	395335	138	187	3.99829e-16	71.7797	pfam00415	RCC1	-	cl37625
Q#26 -	NP_201191.1 Regulator of chromosome condensation (RCC1) family protein [Arabidopsis thaliana]	superfamily	395335	138	187	3.99829e-16	71.7797	cl37625	RCC1 superfamily	-	-
Q#26 -	NP_201191.1 Regulator of chromosome condensation (RCC1) family protein [Arabidopsis thaliana]	specific	395335	190	239	8.95347e-14	65.2313	pfam00415	RCC1	-	cl37625
Q#26 -	NP_201191.1 Regulator of chromosome condensation (RCC1) family protein [Arabidopsis thaliana]	superfamily	395335	190	239	8.95347e-14	65.2313	cl37625	RCC1 superfamily	-	-
Q#26 -	NP_201191.1 Regulator of chromosome condensation (RCC1) family protein [Arabidopsis thaliana]	specific	395335	88	135	1.95893e-13	64.4609	pfam00415	RCC1	-	cl37625
Q#26 -	NP_201191.1 Regulator of chromosome condensation (RCC1) family protein [Arabidopsis thaliana]	superfamily	395335	88	135	1.95893e-13	64.4609	cl37625	RCC1 superfamily	-	-
Q#26 -	NP_201191.1 Regulator of chromosome condensation (RCC1) family protein [Arabidopsis thaliana]	specific	395335	242	291	2.98366e-13	63.6905	pfam00415	RCC1	-	cl37625
Q#26 -	NP_201191.1 Regulator of chromosome condensation (RCC1) family protein [Arabidopsis thaliana]	superfamily	395335	242	291	2.98366e-13	63.6905	cl37625	RCC1 superfamily	-	-
Q#26 -	NP_201191.1 Regulator of chromosome condensation (RCC1) family protein [Arabidopsis thaliana]	specific	395335	36	81	4.08056e-13	63.3053	pfam00415	RCC1	-	cl37625
Q#26 -	NP_201191.1 Regulator of chromosome condensation (RCC1) family protein [Arabidopsis thaliana]	superfamily	395335	36	81	4.08056e-13	63.3053	cl37625	RCC1 superfamily	-	-
Q#26 -	NP_201191.1 Regulator of chromosome condensation (RCC1) family protein [Arabidopsis thaliana]	specific	404432	330	359	1.91987e-08	49.7287	pfam13540	RCC1_2	-	cl16296
Q#26 -	NP_201191.1 Regulator of chromosome condensation (RCC1) family protein [Arabidopsis thaliana]	superfamily	404432	330	359	1.91987e-08	49.7287	cl16296	RCC1_2 superfamily	-	-
Q#26 -	NP_201191.1 Regulator of chromosome condensation (RCC1) family protein [Arabidopsis thaliana]	specific	395335	349	378	1.67451e-05	41.7341	pfam00415	RCC1	C	cl37625
Q#26 -	NP_201191.1 Regulator of chromosome condensation (RCC1) family protein [Arabidopsis thaliana]	superfamily	395335	349	378	1.67451e-05	41.7341	cl37625	RCC1 superfamily	C	-
Q#26 -	NP_201191.1 Regulator of chromosome condensation (RCC1) family protein [Arabidopsis thaliana]	specific	404432	20	46	0.00904176	33.5503	pfam13540	RCC1_2	-	cl16296
Q#26 -	NP_201191.1 Regulator of chromosome condensation (RCC1) family protein [Arabidopsis thaliana]	superfamily	404432	20	46	0.00904176	33.5503	cl16296	RCC1_2 superfamily	-	-
ZTL-FKF1-LKP2
Q#1 -	BraA07g001820.3C	specific	404329	40	149	1.78888e-13	66.7501	pfam13426	PAS_9	-	cl38410
Q#1 -	BraA07g001820.3C	superfamily	404329	40	149	1.78888e-13	66.7501	cl38410	PAS_9 superfamily	-	-
Q#1 -	BraA07g001820.3C	specific	403981	194	239	4.89106e-09	52.1013	pfam12937	F-box-like	-	cl02535
Q#1 -	BraA07g001820.3C	superfamily	413361	194	239	4.89106e-09	52.1013	cl02535	F-box-like superfamily	-	-
Q#1 -	BraA07g001820.3C	specific	404322	290	340	5.51455e-06	43.7497	pfam13418	Kelch_4	-	cl02701
Q#1 -	BraA07g001820.3C	superfamily	413443	290	340	5.51455e-06	43.7497	cl02701	Kelch_1 superfamily	-	-
Q#1 -	BraA07g001820.3C	specific	404322	393	446	9.18918e-06	42.9793	pfam13418	Kelch_4	-	cl02701
Q#1 -	BraA07g001820.3C	superfamily	413443	393	446	9.18918e-06	42.9793	cl02701	Kelch_1 superfamily	-	-
Q#1 -	BraA07g001820.3C	specific	404319	352	400	4.1709e-05	41.1248	pfam13415	Kelch_3	-	cl02701
Q#1 -	BraA07g001820.3C	superfamily	413443	352	400	4.1709e-05	41.1248	cl02701	Kelch_1 superfamily	-	-
Q#2 -	BnA07g0270000.1	specific	404329	40	149	1.78888e-13	66.7501	pfam13426	PAS_9	-	cl38410
Q#2 -	BnA07g0270000.1	superfamily	404329	40	149	1.78888e-13	66.7501	cl38410	PAS_9 superfamily	-	-
Q#2 -	BnA07g0270000.1	specific	403981	194	239	5.08637e-09	52.1013	pfam12937	F-box-like	-	cl02535
Q#2 -	BnA07g0270000.1	superfamily	413361	194	239	5.08637e-09	52.1013	cl02535	F-box-like superfamily	-	-
Q#2 -	BnA07g0270000.1	specific	404322	290	340	5.51455e-06	43.7497	pfam13418	Kelch_4	-	cl02701
Q#2 -	BnA07g0270000.1	superfamily	413443	290	340	5.51455e-06	43.7497	cl02701	Kelch_1 superfamily	-	-
Q#2 -	BnA07g0270000.1	specific	404322	393	446	9.18918e-06	42.9793	pfam13418	Kelch_4	-	cl02701
Q#2 -	BnA07g0270000.1	superfamily	413443	393	446	9.18918e-06	42.9793	cl02701	Kelch_1 superfamily	-	-
Q#2 -	BnA07g0270000.1	specific	404319	352	400	4.0497e-05	41.1248	pfam13415	Kelch_3	-	cl02701
Q#2 -	BnA07g0270000.1	superfamily	413443	352	400	4.0497e-05	41.1248	cl02701	Kelch_1 superfamily	-	-
Q#3 -	BjuVA07G01900	specific	404329	40	149	1.78888e-13	66.7501	pfam13426	PAS_9	-	cl38410
Q#3 -	BjuVA07G01900	superfamily	404329	40	149	1.78888e-13	66.7501	cl38410	PAS_9 superfamily	-	-
Q#3 -	BjuVA07G01900	specific	403981	194	239	5.08637e-09	52.1013	pfam12937	F-box-like	-	cl02535
Q#3 -	BjuVA07G01900	superfamily	413361	194	239	5.08637e-09	52.1013	cl02535	F-box-like superfamily	-	-
Q#3 -	BjuVA07G01900	specific	404322	290	340	5.51455e-06	43.7497	pfam13418	Kelch_4	-	cl02701
Q#3 -	BjuVA07G01900	superfamily	413443	290	340	5.51455e-06	43.7497	cl02701	Kelch_1 superfamily	-	-
Q#3 -	BjuVA07G01900	specific	404322	393	446	9.18918e-06	42.9793	pfam13418	Kelch_4	-	cl02701
Q#3 -	BjuVA07G01900	superfamily	413443	393	446	9.18918e-06	42.9793	cl02701	Kelch_1 superfamily	-	-
Q#3 -	BjuVA07G01900	specific	404319	352	400	4.0497e-05	41.1248	pfam13415	Kelch_3	-	cl02701
Q#3 -	BjuVA07G01900	superfamily	413443	352	400	4.0497e-05	41.1248	cl02701	Kelch_1 superfamily	-	-
Q#4 -	BnC03g0602450.1	specific	404329	40	149	1.5583e-13	66.7501	pfam13426	PAS_9	-	cl38410
Q#4 -	BnC03g0602450.1	superfamily	404329	40	149	1.5583e-13	66.7501	cl38410	PAS_9 superfamily	-	-
Q#4 -	BnC03g0602450.1	specific	403981	194	239	5.43828e-09	52.1013	pfam12937	F-box-like	-	cl02535
Q#4 -	BnC03g0602450.1	superfamily	413361	194	239	5.43828e-09	52.1013	cl02535	F-box-like superfamily	-	-
Q#4 -	BnC03g0602450.1	specific	404322	290	340	3.36989e-06	44.1349	pfam13418	Kelch_4	-	cl02701
Q#4 -	BnC03g0602450.1	superfamily	413443	290	340	3.36989e-06	44.1349	cl02701	Kelch_1 superfamily	-	-
Q#4 -	BnC03g0602450.1	specific	404322	393	446	9.26467e-06	42.9793	pfam13418	Kelch_4	-	cl02701
Q#4 -	BnC03g0602450.1	superfamily	413443	393	446	9.26467e-06	42.9793	cl02701	Kelch_1 superfamily	-	-
Q#4 -	BnC03g0602450.1	specific	404319	352	400	4.16406e-05	41.1248	pfam13415	Kelch_3	-	cl02701
Q#4 -	BnC03g0602450.1	superfamily	413443	352	400	4.16406e-05	41.1248	cl02701	Kelch_1 superfamily	-	-
Q#4 -	BnC03g0602450.1	specific	400133	511	557	0.00559624	35.0238	pfam07646	Kelch_2	-	cl02701
Q#4 -	BnC03g0602450.1	superfamily	413443	511	557	0.00559624	35.0238	cl02701	Kelch_1 superfamily	-	-
Q#5 -	BolC07g003260.2J	specific	404329	40	149	1.5583e-13	66.7501	pfam13426	PAS_9	-	cl38410
Q#5 -	BolC07g003260.2J	superfamily	404329	40	149	1.5583e-13	66.7501	cl38410	PAS_9 superfamily	-	-
Q#5 -	BolC07g003260.2J	specific	403981	194	239	5.43828e-09	52.1013	pfam12937	F-box-like	-	cl02535
Q#5 -	BolC07g003260.2J	superfamily	413361	194	239	5.43828e-09	52.1013	cl02535	F-box-like superfamily	-	-
Q#5 -	BolC07g003260.2J	specific	404322	290	340	3.2721e-06	44.1349	pfam13418	Kelch_4	-	cl02701
Q#5 -	BolC07g003260.2J	superfamily	413443	290	340	3.2721e-06	44.1349	cl02701	Kelch_1 superfamily	-	-
Q#5 -	BolC07g003260.2J	specific	404322	393	446	9.26467e-06	42.9793	pfam13418	Kelch_4	-	cl02701
Q#5 -	BolC07g003260.2J	superfamily	413443	393	446	9.26467e-06	42.9793	cl02701	Kelch_1 superfamily	-	-
Q#5 -	BolC07g003260.2J	specific	404319	352	400	4.12333e-05	41.1248	pfam13415	Kelch_3	-	cl02701
Q#5 -	BolC07g003260.2J	superfamily	413443	352	400	4.12333e-05	41.1248	cl02701	Kelch_1 superfamily	-	-
Q#6 -	BniB03g067960.2N.1 gene=BniB03g067960.2N	specific	404329	40	149	1.70693e-13	66.7501	pfam13426	PAS_9	-	cl38410
Q#6 -	BniB03g067960.2N.1 gene=BniB03g067960.2N	superfamily	404329	40	149	1.70693e-13	66.7501	cl38410	PAS_9 superfamily	-	-
Q#6 -	BniB03g067960.2N.1 gene=BniB03g067960.2N	specific	403981	194	239	5.40282e-09	52.1013	pfam12937	F-box-like	-	cl02535
Q#6 -	BniB03g067960.2N.1 gene=BniB03g067960.2N	superfamily	413361	194	239	5.40282e-09	52.1013	cl02535	F-box-like superfamily	-	-
Q#6 -	BniB03g067960.2N.1 gene=BniB03g067960.2N	specific	404322	290	340	4.81421e-06	43.7497	pfam13418	Kelch_4	-	cl02701
Q#6 -	BniB03g067960.2N.1 gene=BniB03g067960.2N	superfamily	413443	290	340	4.81421e-06	43.7497	cl02701	Kelch_1 superfamily	-	-
Q#6 -	BniB03g067960.2N.1 gene=BniB03g067960.2N	specific	404322	393	446	8.02186e-06	42.9793	pfam13418	Kelch_4	-	cl02701
Q#6 -	BniB03g067960.2N.1 gene=BniB03g067960.2N	superfamily	413443	393	446	8.02186e-06	42.9793	cl02701	Kelch_1 superfamily	-	-
Q#6 -	BniB03g067960.2N.1 gene=BniB03g067960.2N	specific	404319	352	400	3.20395e-05	41.51	pfam13415	Kelch_3	-	cl02701
Q#6 -	BniB03g067960.2N.1 gene=BniB03g067960.2N	superfamily	413443	352	400	3.20395e-05	41.51	cl02701	Kelch_1 superfamily	-	-
Q#6 -	BniB03g067960.2N.1 gene=BniB03g067960.2N	specific	404322	447	494	0.00959202	34.5049	pfam13418	Kelch_4	-	cl02701
Q#6 -	BniB03g067960.2N.1 gene=BniB03g067960.2N	superfamily	413443	447	494	0.00959202	34.5049	cl02701	Kelch_1 superfamily	-	-
Q#7 -	BjuVB03G57520	specific	404329	40	149	1.70693e-13	66.7501	pfam13426	PAS_9	-	cl38410
Q#7 -	BjuVB03G57520	superfamily	404329	40	149	1.70693e-13	66.7501	cl38410	PAS_9 superfamily	-	-
Q#7 -	BjuVB03G57520	specific	403981	194	239	5.40282e-09	52.1013	pfam12937	F-box-like	-	cl02535
Q#7 -	BjuVB03G57520	superfamily	413361	194	239	5.40282e-09	52.1013	cl02535	F-box-like superfamily	-	-
Q#7 -	BjuVB03G57520	specific	404322	290	340	4.81421e-06	43.7497	pfam13418	Kelch_4	-	cl02701
Q#7 -	BjuVB03G57520	superfamily	413443	290	340	4.81421e-06	43.7497	cl02701	Kelch_1 superfamily	-	-
Q#7 -	BjuVB03G57520	specific	404322	393	446	8.02186e-06	42.9793	pfam13418	Kelch_4	-	cl02701
Q#7 -	BjuVB03G57520	superfamily	413443	393	446	8.02186e-06	42.9793	cl02701	Kelch_1 superfamily	-	-
Q#7 -	BjuVB03G57520	specific	404319	352	400	3.20395e-05	41.51	pfam13415	Kelch_3	-	cl02701
Q#7 -	BjuVB03G57520	superfamily	413443	352	400	3.20395e-05	41.51	cl02701	Kelch_1 superfamily	-	-
Q#7 -	BjuVB03G57520	specific	404322	447	494	0.00959202	34.5049	pfam13418	Kelch_4	-	cl02701
Q#7 -	BjuVB03G57520	superfamily	413443	447	494	0.00959202	34.5049	cl02701	Kelch_1 superfamily	-	-
Q#8 -	BniB03g067910.2N.1 gene=BniB03g067910.2N	specific	404329	40	154	3.88942e-14	68.2909	pfam13426	PAS_9	-	cl38410
Q#8 -	BniB03g067910.2N.1 gene=BniB03g067910.2N	superfamily	404329	40	154	3.88942e-14	68.2909	cl38410	PAS_9 superfamily	-	-
Q#8 -	BniB03g067910.2N.1 gene=BniB03g067910.2N	specific	403981	194	239	7.90766e-08	48.6345	pfam12937	F-box-like	-	cl02535
Q#8 -	BniB03g067910.2N.1 gene=BniB03g067910.2N	superfamily	413361	194	239	7.90766e-08	48.6345	cl02535	F-box-like superfamily	-	-
Q#8 -	BniB03g067910.2N.1 gene=BniB03g067910.2N	specific	404322	393	446	6.85548e-06	43.3645	pfam13418	Kelch_4	-	cl02701
Q#8 -	BniB03g067910.2N.1 gene=BniB03g067910.2N	superfamily	413443	393	446	6.85548e-06	43.3645	cl02701	Kelch_1 superfamily	-	-
Q#8 -	BniB03g067910.2N.1 gene=BniB03g067910.2N	specific	404322	290	340	1.09842e-05	42.5941	pfam13418	Kelch_4	-	cl02701
Q#8 -	BniB03g067910.2N.1 gene=BniB03g067910.2N	superfamily	413443	290	340	1.09842e-05	42.5941	cl02701	Kelch_1 superfamily	-	-
Q#8 -	BniB03g067910.2N.1 gene=BniB03g067910.2N	specific	404322	341	390	0.00103326	37.2013	pfam13418	Kelch_4	-	cl02701
Q#8 -	BniB03g067910.2N.1 gene=BniB03g067910.2N	superfamily	413443	341	390	0.00103326	37.2013	cl02701	Kelch_1 superfamily	-	-
Q#9 -	BjuVB03G57490	specific	404329	40	154	3.88942e-14	68.2909	pfam13426	PAS_9	-	cl38410
Q#9 -	BjuVB03G57490	superfamily	404329	40	154	3.88942e-14	68.2909	cl38410	PAS_9 superfamily	-	-
Q#9 -	BjuVB03G57490	specific	403981	194	239	7.90766e-08	48.6345	pfam12937	F-box-like	-	cl02535
Q#9 -	BjuVB03G57490	superfamily	413361	194	239	7.90766e-08	48.6345	cl02535	F-box-like superfamily	-	-
Q#9 -	BjuVB03G57490	specific	404322	393	446	6.85548e-06	43.3645	pfam13418	Kelch_4	-	cl02701
Q#9 -	BjuVB03G57490	superfamily	413443	393	446	6.85548e-06	43.3645	cl02701	Kelch_1 superfamily	-	-
Q#9 -	BjuVB03G57490	specific	404322	290	340	1.09842e-05	42.5941	pfam13418	Kelch_4	-	cl02701
Q#9 -	BjuVB03G57490	superfamily	413443	290	340	1.09842e-05	42.5941	cl02701	Kelch_1 superfamily	-	-
Q#9 -	BjuVB03G57490	specific	404322	341	390	0.00103326	37.2013	pfam13418	Kelch_4	-	cl02701
Q#9 -	BjuVB03G57490	superfamily	413443	341	390	0.00103326	37.2013	cl02701	Kelch_1 superfamily	-	-
Q#10 -	BolC07g003350.2J	specific	404329	40	159	8.62251e-14	67.5205	pfam13426	PAS_9	-	cl38410
Q#10 -	BolC07g003350.2J	superfamily	404329	40	159	8.62251e-14	67.5205	cl38410	PAS_9 superfamily	-	-
Q#10 -	BolC07g003350.2J	specific	403981	194	239	3.30234e-07	47.0937	pfam12937	F-box-like	-	cl02535
Q#10 -	BolC07g003350.2J	superfamily	413361	194	239	3.30234e-07	47.0937	cl02535	F-box-like superfamily	-	-
Q#10 -	BolC07g003350.2J	specific	404322	393	446	7.55049e-06	43.3645	pfam13418	Kelch_4	-	cl02701
Q#10 -	BolC07g003350.2J	superfamily	413443	393	446	7.55049e-06	43.3645	cl02701	Kelch_1 superfamily	-	-
Q#10 -	BolC07g003350.2J	specific	404322	290	340	1.19798e-05	42.5941	pfam13418	Kelch_4	-	cl02701
Q#10 -	BolC07g003350.2J	superfamily	413443	290	340	1.19798e-05	42.5941	cl02701	Kelch_1 superfamily	-	-
Q#10 -	BolC07g003350.2J	specific	404322	341	390	7.90569e-05	40.2829	pfam13418	Kelch_4	-	cl02701
Q#10 -	BolC07g003350.2J	superfamily	413443	341	390	7.90569e-05	40.2829	cl02701	Kelch_1 superfamily	-	-
Q#11 -	BnUnng0970120.1	specific	404329	40	159	8.62251e-14	67.5205	pfam13426	PAS_9	-	cl38410
Q#11 -	BnUnng0970120.1	superfamily	404329	40	159	8.62251e-14	67.5205	cl38410	PAS_9 superfamily	-	-
Q#11 -	BnUnng0970120.1	specific	403981	194	239	3.30234e-07	47.0937	pfam12937	F-box-like	-	cl02535
Q#11 -	BnUnng0970120.1	superfamily	413361	194	239	3.30234e-07	47.0937	cl02535	F-box-like superfamily	-	-
Q#11 -	BnUnng0970120.1	specific	404322	393	446	7.55049e-06	43.3645	pfam13418	Kelch_4	-	cl02701
Q#11 -	BnUnng0970120.1	superfamily	413443	393	446	7.55049e-06	43.3645	cl02701	Kelch_1 superfamily	-	-
Q#11 -	BnUnng0970120.1	specific	404322	290	340	1.19798e-05	42.5941	pfam13418	Kelch_4	-	cl02701
Q#11 -	BnUnng0970120.1	superfamily	413443	290	340	1.19798e-05	42.5941	cl02701	Kelch_1 superfamily	-	-
Q#11 -	BnUnng0970120.1	specific	404322	341	390	7.90569e-05	40.2829	pfam13418	Kelch_4	-	cl02701
Q#11 -	BnUnng0970120.1	superfamily	413443	341	390	7.90569e-05	40.2829	cl02701	Kelch_1 superfamily	-	-
Q#12 -	BnA07g0270010.1	specific	404329	33	152	1.07756e-13	67.1353	pfam13426	PAS_9	-	cl38410
Q#12 -	BnA07g0270010.1	superfamily	404329	33	152	1.07756e-13	67.1353	cl38410	PAS_9 superfamily	-	-
Q#12 -	BnA07g0270010.1	specific	403981	187	232	7.44402e-08	48.6345	pfam12937	F-box-like	-	cl02535
Q#12 -	BnA07g0270010.1	superfamily	413361	187	232	7.44402e-08	48.6345	cl02535	F-box-like superfamily	-	-
Q#12 -	BnA07g0270010.1	specific	404322	386	439	6.08315e-06	43.3645	pfam13418	Kelch_4	-	cl02701
Q#12 -	BnA07g0270010.1	superfamily	413443	386	439	6.08315e-06	43.3645	cl02701	Kelch_1 superfamily	-	-
Q#12 -	BnA07g0270010.1	specific	404322	283	333	9.37093e-06	42.9793	pfam13418	Kelch_4	-	cl02701
Q#12 -	BnA07g0270010.1	superfamily	413443	283	333	9.37093e-06	42.9793	cl02701	Kelch_1 superfamily	-	-
Q#12 -	BnA07g0270010.1	specific	404322	334	383	0.000396873	38.3569	pfam13418	Kelch_4	-	cl02701
Q#12 -	BnA07g0270010.1	superfamily	413443	334	383	0.000396873	38.3569	cl02701	Kelch_1 superfamily	-	-
Q#13 -	BraA07g001840.3C	specific	404329	40	149	1.25021e-13	67.1353	pfam13426	PAS_9	-	cl38410
Q#13 -	BraA07g001840.3C	superfamily	404329	40	149	1.25021e-13	67.1353	cl38410	PAS_9 superfamily	-	-
Q#13 -	BraA07g001840.3C	specific	403981	194	239	7.52958e-08	48.6345	pfam12937	F-box-like	-	cl02535
Q#13 -	BraA07g001840.3C	superfamily	413361	194	239	7.52958e-08	48.6345	cl02535	F-box-like superfamily	-	-
Q#13 -	BraA07g001840.3C	specific	404322	393	446	6.92313e-06	43.3645	pfam13418	Kelch_4	-	cl02701
Q#13 -	BraA07g001840.3C	superfamily	413443	393	446	6.92313e-06	43.3645	cl02701	Kelch_1 superfamily	-	-
Q#13 -	BraA07g001840.3C	specific	404322	290	340	1.83069e-05	42.2089	pfam13418	Kelch_4	-	cl02701
Q#13 -	BraA07g001840.3C	superfamily	413443	290	340	1.83069e-05	42.2089	cl02701	Kelch_1 superfamily	-	-
Q#13 -	BraA07g001840.3C	specific	404322	341	390	0.000460804	38.3569	pfam13418	Kelch_4	-	cl02701
Q#13 -	BraA07g001840.3C	superfamily	413443	341	390	0.000460804	38.3569	cl02701	Kelch_1 superfamily	-	-
Q#14 -	BjuVA07G01910	specific	404329	40	149	1.16789e-13	67.1353	pfam13426	PAS_9	-	cl38410
Q#14 -	BjuVA07G01910	superfamily	404329	40	149	1.16789e-13	67.1353	cl38410	PAS_9 superfamily	-	-
Q#14 -	BjuVA07G01910	specific	403981	194	239	2.16996e-07	47.4789	pfam12937	F-box-like	-	cl02535
Q#14 -	BjuVA07G01910	superfamily	413361	194	239	2.16996e-07	47.4789	cl02535	F-box-like superfamily	-	-
Q#14 -	BjuVA07G01910	specific	404322	393	446	7.27154e-06	43.3645	pfam13418	Kelch_4	-	cl02701
Q#14 -	BjuVA07G01910	superfamily	413443	393	446	7.27154e-06	43.3645	cl02701	Kelch_1 superfamily	-	-
Q#14 -	BjuVA07G01910	specific	404322	290	340	1.14243e-05	42.5941	pfam13418	Kelch_4	-	cl02701
Q#14 -	BjuVA07G01910	superfamily	413443	290	340	1.14243e-05	42.5941	cl02701	Kelch_1 superfamily	-	-
Q#14 -	BjuVA07G01910	specific	404322	341	390	0.000469967	38.3569	pfam13418	Kelch_4	-	cl02701
Q#14 -	BjuVA07G01910	superfamily	413443	341	390	0.000469967	38.3569	cl02701	Kelch_1 superfamily	-	-
Q#15 -	BniB03g067980.2N.1 gene=BniB03g067980.2N	specific	404329	38	146	5.69426e-14	67.9057	pfam13426	PAS_9	-	cl38410
Q#15 -	BniB03g067980.2N.1 gene=BniB03g067980.2N	superfamily	404329	38	146	5.69426e-14	67.9057	cl38410	PAS_9 superfamily	-	-
Q#15 -	BniB03g067980.2N.1 gene=BniB03g067980.2N	specific	403981	186	231	7.06019e-09	51.7161	pfam12937	F-box-like	-	cl02535
Q#15 -	BniB03g067980.2N.1 gene=BniB03g067980.2N	superfamily	413361	186	231	7.06019e-09	51.7161	cl02535	F-box-like superfamily	-	-
Q#15 -	BniB03g067980.2N.1 gene=BniB03g067980.2N	specific	404319	291	340	4.4189e-06	43.8212	pfam13415	Kelch_3	-	cl02701
Q#15 -	BniB03g067980.2N.1 gene=BniB03g067980.2N	superfamily	413443	291	340	4.4189e-06	43.8212	cl02701	Kelch_1 superfamily	-	-
Q#15 -	BniB03g067980.2N.1 gene=BniB03g067980.2N	specific	404319	344	392	3.00039e-05	41.51	pfam13415	Kelch_3	-	cl02701
Q#15 -	BniB03g067980.2N.1 gene=BniB03g067980.2N	superfamily	413443	344	392	3.00039e-05	41.51	cl02701	Kelch_1 superfamily	-	-
Q#15 -	BniB03g067980.2N.1 gene=BniB03g067980.2N	specific	404322	385	430	3.68974e-05	41.4385	pfam13418	Kelch_4	-	cl02701
Q#15 -	BniB03g067980.2N.1 gene=BniB03g067980.2N	superfamily	413443	385	430	3.68974e-05	41.4385	cl02701	Kelch_1 superfamily	-	-
Q#15 -	BniB03g067980.2N.1 gene=BniB03g067980.2N	specific	400133	501	547	0.00568862	35.0238	pfam07646	Kelch_2	-	cl02701
Q#15 -	BniB03g067980.2N.1 gene=BniB03g067980.2N	superfamily	413443	501	547	0.00568862	35.0238	cl02701	Kelch_1 superfamily	-	-
Q#16 -	BraA07g001810.3C	specific	404329	39	147	2.33053e-14	69.0613	pfam13426	PAS_9	-	cl38410
Q#16 -	BraA07g001810.3C	superfamily	404329	39	147	2.33053e-14	69.0613	cl38410	PAS_9 superfamily	-	-
Q#16 -	BraA07g001810.3C	specific	403981	187	232	7.28261e-09	51.7161	pfam12937	F-box-like	-	cl02535
Q#16 -	BraA07g001810.3C	superfamily	413361	187	232	7.28261e-09	51.7161	cl02535	F-box-like superfamily	-	-
Q#16 -	BraA07g001810.3C	specific	404319	292	341	5.33399e-06	43.8212	pfam13415	Kelch_3	-	cl02701
Q#16 -	BraA07g001810.3C	superfamily	413443	292	341	5.33399e-06	43.8212	cl02701	Kelch_1 superfamily	-	-
Q#16 -	BraA07g001810.3C	specific	404322	386	431	3.99822e-05	41.0533	pfam13418	Kelch_4	-	cl02701
Q#16 -	BraA07g001810.3C	superfamily	413443	386	431	3.99822e-05	41.0533	cl02701	Kelch_1 superfamily	-	-
Q#16 -	BraA07g001810.3C	specific	404319	345	393	6.03957e-05	40.7396	pfam13415	Kelch_3	-	cl02701
Q#16 -	BraA07g001810.3C	superfamily	413443	345	393	6.03957e-05	40.7396	cl02701	Kelch_1 superfamily	-	-
Q#16 -	BraA07g001810.3C	specific	404322	440	487	0.0030396	36.0457	pfam13418	Kelch_4	-	cl02701
Q#16 -	BraA07g001810.3C	superfamily	413443	440	487	0.0030396	36.0457	cl02701	Kelch_1 superfamily	-	-
Q#17 -	BjuVB03G57550	specific	404329	38	146	7.85035e-14	67.5205	pfam13426	PAS_9	-	cl38410
Q#17 -	BjuVB03G57550	superfamily	404329	38	146	7.85035e-14	67.5205	cl38410	PAS_9 superfamily	-	-
Q#17 -	BjuVB03G57550	specific	403981	186	231	7.78636e-09	51.3309	pfam12937	F-box-like	-	cl02535
Q#17 -	BjuVB03G57550	superfamily	413361	186	231	7.78636e-09	51.3309	cl02535	F-box-like superfamily	-	-
Q#17 -	BjuVB03G57550	specific	404319	291	340	4.68703e-06	43.8212	pfam13415	Kelch_3	-	cl02701
Q#17 -	BjuVB03G57550	superfamily	413443	291	340	4.68703e-06	43.8212	cl02701	Kelch_1 superfamily	-	-
Q#17 -	BjuVB03G57550	specific	404322	385	430	3.72618e-05	41.4385	pfam13418	Kelch_4	-	cl02701
Q#17 -	BjuVB03G57550	superfamily	413443	385	430	3.72618e-05	41.4385	cl02701	Kelch_1 superfamily	-	-
Q#17 -	BjuVB03G57550	specific	404319	344	392	5.41148e-05	40.7396	pfam13415	Kelch_3	-	cl02701
Q#17 -	BjuVB03G57550	superfamily	413443	344	392	5.41148e-05	40.7396	cl02701	Kelch_1 superfamily	-	-
Q#17 -	BjuVB03G57550	specific	400133	501	547	0.0060355	35.0238	pfam07646	Kelch_2	-	cl02701
Q#17 -	BjuVB03G57550	superfamily	413443	501	547	0.0060355	35.0238	cl02701	Kelch_1 superfamily	-	-
Q#18 -	BjuVB03G57530	specific	404329	38	146	7.85035e-14	67.5205	pfam13426	PAS_9	-	cl38410
Q#18 -	BjuVB03G57530	superfamily	404329	38	146	7.85035e-14	67.5205	cl38410	PAS_9 superfamily	-	-
Q#18 -	BjuVB03G57530	specific	403981	186	231	7.78636e-09	51.3309	pfam12937	F-box-like	-	cl02535
Q#18 -	BjuVB03G57530	superfamily	413361	186	231	7.78636e-09	51.3309	cl02535	F-box-like superfamily	-	-
Q#18 -	BjuVB03G57530	specific	404319	291	340	4.68703e-06	43.8212	pfam13415	Kelch_3	-	cl02701
Q#18 -	BjuVB03G57530	superfamily	413443	291	340	4.68703e-06	43.8212	cl02701	Kelch_1 superfamily	-	-
Q#18 -	BjuVB03G57530	specific	404322	385	430	3.72618e-05	41.4385	pfam13418	Kelch_4	-	cl02701
Q#18 -	BjuVB03G57530	superfamily	413443	385	430	3.72618e-05	41.4385	cl02701	Kelch_1 superfamily	-	-
Q#18 -	BjuVB03G57530	specific	404319	344	392	5.41148e-05	40.7396	pfam13415	Kelch_3	-	cl02701
Q#18 -	BjuVB03G57530	superfamily	413443	344	392	5.41148e-05	40.7396	cl02701	Kelch_1 superfamily	-	-
Q#18 -	BjuVB03G57530	specific	400133	501	547	0.0060355	35.0238	pfam07646	Kelch_2	-	cl02701
Q#18 -	BjuVB03G57530	superfamily	413443	501	547	0.0060355	35.0238	cl02701	Kelch_1 superfamily	-	-
Q#19 -	BolC07g003250.2J	specific	404329	38	146	1.00123e-13	67.1353	pfam13426	PAS_9	-	cl38410
Q#19 -	BolC07g003250.2J	superfamily	404329	38	146	1.00123e-13	67.1353	cl38410	PAS_9 superfamily	-	-
Q#19 -	BolC07g003250.2J	specific	403981	186	231	7.19979e-09	51.7161	pfam12937	F-box-like	-	cl02535
Q#19 -	BolC07g003250.2J	superfamily	413361	186	231	7.19979e-09	51.7161	cl02535	F-box-like superfamily	-	-
Q#19 -	BolC07g003250.2J	specific	404322	282	332	1.00866e-05	42.9793	pfam13418	Kelch_4	-	cl02701
Q#19 -	BolC07g003250.2J	superfamily	413443	282	332	1.00866e-05	42.9793	cl02701	Kelch_1 superfamily	-	-
Q#19 -	BolC07g003250.2J	specific	404322	385	430	3.99158e-05	41.0533	pfam13418	Kelch_4	-	cl02701
Q#19 -	BolC07g003250.2J	superfamily	413443	385	430	3.99158e-05	41.0533	cl02701	Kelch_1 superfamily	-	-
Q#19 -	BolC07g003250.2J	specific	404319	344	392	5.68414e-05	40.7396	pfam13415	Kelch_3	-	cl02701
Q#19 -	BolC07g003250.2J	superfamily	413443	344	392	5.68414e-05	40.7396	cl02701	Kelch_1 superfamily	-	-
Q#19 -	BolC07g003250.2J	specific	404322	439	486	0.00303454	36.0457	pfam13418	Kelch_4	-	cl02701
Q#19 -	BolC07g003250.2J	superfamily	413443	439	486	0.00303454	36.0457	cl02701	Kelch_1 superfamily	-	-
Q#19 -	BolC07g003250.2J	specific	400133	501	547	0.00505358	35.0238	pfam07646	Kelch_2	-	cl02701
Q#19 -	BolC07g003250.2J	superfamily	413443	501	547	0.00505358	35.0238	cl02701	Kelch_1 superfamily	-	-
Q#20 -	BjuVA07G01890	specific	404329	36	144	2.31804e-14	69.0613	pfam13426	PAS_9	-	cl38410
Q#20 -	BjuVA07G01890	superfamily	404329	36	144	2.31804e-14	69.0613	cl38410	PAS_9 superfamily	-	-
Q#20 -	BjuVA07G01890	specific	403981	184	229	7.76069e-09	51.3309	pfam12937	F-box-like	-	cl02535
Q#20 -	BjuVA07G01890	superfamily	413361	184	229	7.76069e-09	51.3309	cl02535	F-box-like superfamily	-	-
Q#20 -	BjuVA07G01890	specific	404319	289	338	5.30743e-06	43.8212	pfam13415	Kelch_3	-	cl02701
Q#20 -	BjuVA07G01890	superfamily	413443	289	338	5.30743e-06	43.8212	cl02701	Kelch_1 superfamily	-	-
Q#20 -	BjuVA07G01890	specific	404319	342	390	3.56913e-05	41.1248	pfam13415	Kelch_3	-	cl02701
Q#20 -	BjuVA07G01890	superfamily	413443	342	390	3.56913e-05	41.1248	cl02701	Kelch_1 superfamily	-	-
Q#20 -	BjuVA07G01890	specific	404322	383	428	8.73539e-05	40.2829	pfam13418	Kelch_4	-	cl02701
Q#20 -	BjuVA07G01890	superfamily	413443	383	428	8.73539e-05	40.2829	cl02701	Kelch_1 superfamily	-	-
Q#20 -	BjuVA07G01890	specific	404322	437	484	0.00296537	36.0457	pfam13418	Kelch_4	-	cl02701
Q#20 -	BjuVA07G01890	superfamily	413443	437	484	0.00296537	36.0457	cl02701	Kelch_1 superfamily	-	-
Q#21 -	BnA07g0269990.1	specific	404329	34	134	4.95792e-14	68.2909	pfam13426	PAS_9	-	cl38410
Q#21 -	BnA07g0269990.1	superfamily	404329	34	134	4.95792e-14	68.2909	cl38410	PAS_9 superfamily	-	-
Q#21 -	BnA07g0269990.1	specific	403981	174	219	8.09412e-09	51.3309	pfam12937	F-box-like	-	cl02535
Q#21 -	BnA07g0269990.1	superfamily	413361	174	219	8.09412e-09	51.3309	cl02535	F-box-like superfamily	-	-
Q#21 -	BnA07g0269990.1	specific	404319	279	328	4.87226e-06	43.8212	pfam13415	Kelch_3	-	cl02701
Q#21 -	BnA07g0269990.1	superfamily	413443	279	328	4.87226e-06	43.8212	cl02701	Kelch_1 superfamily	-	-
Q#21 -	BnA07g0269990.1	specific	404319	332	380	3.34124e-05	41.51	pfam13415	Kelch_3	-	cl02701
Q#21 -	BnA07g0269990.1	superfamily	413443	332	380	3.34124e-05	41.51	cl02701	Kelch_1 superfamily	-	-
Q#21 -	BnA07g0269990.1	specific	404322	373	418	4.14953e-05	41.0533	pfam13418	Kelch_4	-	cl02701
Q#21 -	BnA07g0269990.1	superfamily	413443	373	418	4.14953e-05	41.0533	cl02701	Kelch_1 superfamily	-	-
Q#21 -	BnA07g0269990.1	specific	404322	427	474	0.0031863	35.6605	pfam13418	Kelch_4	-	cl02701
Q#21 -	BnA07g0269990.1	superfamily	413443	427	474	0.0031863	35.6605	cl02701	Kelch_1 superfamily	-	-
Q#22 -	BnC03g0602440.1	specific	403981	150	195	8.15713e-09	51.3309	pfam12937	F-box-like	-	cl02535
Q#22 -	BnC03g0602440.1	superfamily	413361	150	195	8.15713e-09	51.3309	cl02535	F-box-like superfamily	-	-
Q#22 -	BnC03g0602440.1	specific	404322	246	296	9.86275e-06	42.9793	pfam13418	Kelch_4	-	cl02701
Q#22 -	BnC03g0602440.1	superfamily	413443	246	296	9.86275e-06	42.9793	cl02701	Kelch_1 superfamily	-	-
Q#22 -	BnC03g0602440.1	specific	404322	349	394	3.94151e-05	41.0533	pfam13418	Kelch_4	-	cl02701
Q#22 -	BnC03g0602440.1	superfamily	413443	349	394	3.94151e-05	41.0533	cl02701	Kelch_1 superfamily	-	-
Q#22 -	BnC03g0602440.1	specific	404319	308	356	5.55792e-05	40.7396	pfam13415	Kelch_3	-	cl02701
Q#22 -	BnC03g0602440.1	superfamily	413443	308	356	5.55792e-05	40.7396	cl02701	Kelch_1 superfamily	-	-
Q#22 -	BnC03g0602440.1	specific	404322	403	450	0.0030262	35.6605	pfam13418	Kelch_4	-	cl02701
Q#22 -	BnC03g0602440.1	superfamily	413443	403	450	0.0030262	35.6605	cl02701	Kelch_1 superfamily	-	-
Q#22 -	BnC03g0602440.1	specific	404329	61	110	0.00357253	37.0897	pfam13426	PAS_9	N	cl38410
Q#22 -	BnC03g0602440.1	superfamily	404329	61	110	0.00357253	37.0897	cl38410	PAS_9 superfamily	N	-
Q#22 -	BnC03g0602440.1	specific	400133	465	511	0.00509056	35.0238	pfam07646	Kelch_2	-	cl02701
Q#22 -	BnC03g0602440.1	superfamily	413443	465	511	0.00509056	35.0238	cl02701	Kelch_1 superfamily	-	-
Q#23 -	BnA03g0135220.1	specific	404322	283	319	5.76192e-08	48.7573	pfam13418	Kelch_4	C	cl02701
Q#23 -	BnA03g0135220.1	superfamily	413443	283	319	5.76192e-08	48.7573	cl02701	Kelch_1 superfamily	C	-
Q#23 -	BnA03g0135220.1	specific	403981	28	63	2.22766e-05	41.3157	pfam12937	F-box-like	-	cl02535
Q#23 -	BnA03g0135220.1	superfamily	413361	28	63	2.22766e-05	41.3157	cl02535	F-box-like superfamily	-	-
Q#23 -	BnA03g0135220.1	specific	404322	172	203	3.9705e-05	40.6681	pfam13418	Kelch_4	C	cl02701
Q#23 -	BnA03g0135220.1	superfamily	413443	172	203	3.9705e-05	40.6681	cl02701	Kelch_1 superfamily	C	-
Q#23 -	BnA03g0135220.1	specific	404322	228	275	0.000416737	37.9717	pfam13418	Kelch_4	-	cl02701
Q#23 -	BnA03g0135220.1	superfamily	413443	228	275	0.000416737	37.9717	cl02701	Kelch_1 superfamily	-	-
Q#23 -	BnA03g0135220.1	specific	404322	342	379	0.00191834	36.0457	pfam13418	Kelch_4	C	cl02701
Q#23 -	BnA03g0135220.1	superfamily	413443	342	379	0.00191834	36.0457	cl02701	Kelch_1 superfamily	C	-
Q#24 -	BraA03g039610.3C	specific	404322	283	319	6.05124e-08	48.7573	pfam13418	Kelch_4	C	cl02701
Q#24 -	BraA03g039610.3C	superfamily	413443	283	319	6.05124e-08	48.7573	cl02701	Kelch_1 superfamily	C	-
Q#24 -	BraA03g039610.3C	specific	403981	28	63	2.40982e-05	41.3157	pfam12937	F-box-like	-	cl02535
Q#24 -	BraA03g039610.3C	superfamily	413361	28	63	2.40982e-05	41.3157	cl02535	F-box-like superfamily	-	-
Q#24 -	BraA03g039610.3C	specific	404322	172	203	4.17052e-05	40.6681	pfam13418	Kelch_4	C	cl02701
Q#24 -	BraA03g039610.3C	superfamily	413443	172	203	4.17052e-05	40.6681	cl02701	Kelch_1 superfamily	C	-
Q#24 -	BraA03g039610.3C	specific	404322	228	275	0.000433475	37.9717	pfam13418	Kelch_4	-	cl02701
Q#24 -	BraA03g039610.3C	superfamily	413443	228	275	0.000433475	37.9717	cl02701	Kelch_1 superfamily	-	-
Q#24 -	BraA03g039610.3C	specific	404322	342	379	0.00197591	36.0457	pfam13418	Kelch_4	C	cl02701
Q#24 -	BraA03g039610.3C	superfamily	413443	342	379	0.00197591	36.0457	cl02701	Kelch_1 superfamily	C	-
Q#25 -	BjuVA03G41230	specific	404322	283	319	6.05124e-08	48.7573	pfam13418	Kelch_4	C	cl02701
Q#25 -	BjuVA03G41230	superfamily	413443	283	319	6.05124e-08	48.7573	cl02701	Kelch_1 superfamily	C	-
Q#25 -	BjuVA03G41230	specific	403981	28	63	2.40982e-05	41.3157	pfam12937	F-box-like	-	cl02535
Q#25 -	BjuVA03G41230	superfamily	413361	28	63	2.40982e-05	41.3157	cl02535	F-box-like superfamily	-	-
Q#25 -	BjuVA03G41230	specific	404322	172	203	4.17052e-05	40.6681	pfam13418	Kelch_4	C	cl02701
Q#25 -	BjuVA03G41230	superfamily	413443	172	203	4.17052e-05	40.6681	cl02701	Kelch_1 superfamily	C	-
Q#25 -	BjuVA03G41230	specific	404322	228	275	0.000433475	37.9717	pfam13418	Kelch_4	-	cl02701
Q#25 -	BjuVA03G41230	superfamily	413443	228	275	0.000433475	37.9717	cl02701	Kelch_1 superfamily	-	-
Q#25 -	BjuVA03G41230	specific	404322	342	379	0.00197591	36.0457	pfam13418	Kelch_4	C	cl02701
Q#25 -	BjuVA03G41230	superfamily	413443	342	379	0.00197591	36.0457	cl02701	Kelch_1 superfamily	C	-
Q#26 -	NP_568855.1 Galactose oxidase/kelch repeat superfamily protein [Arabidopsis thaliana]	specific	404329	44	161	2.77265e-15	71.7577	pfam13426	PAS_9	-	cl38410
Q#26 -	NP_568855.1 Galactose oxidase/kelch repeat superfamily protein [Arabidopsis thaliana]	superfamily	404329	44	161	2.77265e-15	71.7577	cl38410	PAS_9 superfamily	-	-
Q#26 -	NP_568855.1 Galactose oxidase/kelch repeat superfamily protein [Arabidopsis thaliana]	specific	403981	202	242	8.38853e-10	54.4125	pfam12937	F-box-like	-	cl02535
Q#26 -	NP_568855.1 Galactose oxidase/kelch repeat superfamily protein [Arabidopsis thaliana]	superfamily	413361	202	242	8.38853e-10	54.4125	cl02535	F-box-like superfamily	-	-
Q#26 -	NP_568855.1 Galactose oxidase/kelch repeat superfamily protein [Arabidopsis thaliana]	specific	404322	293	343	1.43473e-06	45.2905	pfam13418	Kelch_4	-	cl02701
Q#26 -	NP_568855.1 Galactose oxidase/kelch repeat superfamily protein [Arabidopsis thaliana]	superfamily	413443	293	343	1.43473e-06	45.2905	cl02701	Kelch_1 superfamily	-	-
Q#26 -	NP_568855.1 Galactose oxidase/kelch repeat superfamily protein [Arabidopsis thaliana]	specific	404319	355	403	2.93558e-06	44.2064	pfam13415	Kelch_3	-	cl02701
Q#26 -	NP_568855.1 Galactose oxidase/kelch repeat superfamily protein [Arabidopsis thaliana]	superfamily	413443	355	403	2.93558e-06	44.2064	cl02701	Kelch_1 superfamily	-	-
Q#26 -	NP_568855.1 Galactose oxidase/kelch repeat superfamily protein [Arabidopsis thaliana]	specific	400133	450	499	0.000243916	38.8758	pfam07646	Kelch_2	-	cl02701
Q#26 -	NP_568855.1 Galactose oxidase/kelch repeat superfamily protein [Arabidopsis thaliana]	superfamily	413443	450	499	0.000243916	38.8758	cl02701	Kelch_1 superfamily	-	-
Q#26 -	NP_568855.1 Galactose oxidase/kelch repeat superfamily protein [Arabidopsis thaliana]	specific	404322	396	444	0.000432921	38.3569	pfam13418	Kelch_4	-	cl02701
Q#26 -	NP_568855.1 Galactose oxidase/kelch repeat superfamily protein [Arabidopsis thaliana]	superfamily	413443	396	444	0.000432921	38.3569	cl02701	Kelch_1 superfamily	-	-
Q#26 -	NP_568855.1 Galactose oxidase/kelch repeat superfamily protein [Arabidopsis thaliana]	specific	404322	515	560	0.00637919	34.8901	pfam13418	Kelch_4	-	cl02701
Q#26 -	NP_568855.1 Galactose oxidase/kelch repeat superfamily protein [Arabidopsis thaliana]	superfamily	413443	515	560	0.00637919	34.8901	cl02701	Kelch_1 superfamily	-	-
Q#27 -	NP_564919.1 flavin-binding, kelch repeat, f box 1 [Arabidopsis thaliana]	specific	404329	53	164	1.71344e-16	75.2244	pfam13426	PAS_9	-	cl38410
Q#27 -	NP_564919.1 flavin-binding, kelch repeat, f box 1 [Arabidopsis thaliana]	superfamily	404329	53	164	1.71344e-16	75.2244	cl38410	PAS_9 superfamily	-	-
Q#27 -	NP_564919.1 flavin-binding, kelch repeat, f box 1 [Arabidopsis thaliana]	specific	404319	367	417	8.15851e-08	48.8288	pfam13415	Kelch_3	-	cl02701
Q#27 -	NP_564919.1 flavin-binding, kelch repeat, f box 1 [Arabidopsis thaliana]	superfamily	413443	367	417	8.15851e-08	48.8288	cl02701	Kelch_1 superfamily	-	-
Q#27 -	NP_564919.1 flavin-binding, kelch repeat, f box 1 [Arabidopsis thaliana]	specific	404322	408	456	1.67326e-06	44.9053	pfam13418	Kelch_4	-	cl02701
Q#27 -	NP_564919.1 flavin-binding, kelch repeat, f box 1 [Arabidopsis thaliana]	superfamily	413443	408	456	1.67326e-06	44.9053	cl02701	Kelch_1 superfamily	-	-
Q#27 -	NP_564919.1 flavin-binding, kelch repeat, f box 1 [Arabidopsis thaliana]	specific	404322	305	355	6.05365e-06	43.3645	pfam13418	Kelch_4	-	cl02701
Q#27 -	NP_564919.1 flavin-binding, kelch repeat, f box 1 [Arabidopsis thaliana]	superfamily	413443	305	355	6.05365e-06	43.3645	cl02701	Kelch_1 superfamily	-	-
Q#27 -	NP_564919.1 flavin-binding, kelch repeat, f box 1 [Arabidopsis thaliana]	specific	403981	211	256	6.99032e-05	40.5453	pfam12937	F-box-like	-	cl02535
Q#27 -	NP_564919.1 flavin-binding, kelch repeat, f box 1 [Arabidopsis thaliana]	superfamily	413361	211	256	6.99032e-05	40.5453	cl02535	F-box-like superfamily	-	-
Q#27 -	NP_564919.1 flavin-binding, kelch repeat, f box 1 [Arabidopsis thaliana]	specific	400133	523	570	0.000349923	38.4906	pfam07646	Kelch_2	-	cl02701
Q#27 -	NP_564919.1 flavin-binding, kelch repeat, f box 1 [Arabidopsis thaliana]	superfamily	413443	523	570	0.000349923	38.4906	cl02701	Kelch_1 superfamily	-	-
Q#28 -	NP_849983.1 LOV KELCH protein 2 [Arabidopsis thaliana]	specific	404329	44	153	6.96707e-14	67.9057	pfam13426	PAS_9	-	cl38410
Q#28 -	NP_849983.1 LOV KELCH protein 2 [Arabidopsis thaliana]	superfamily	404329	44	153	6.96707e-14	67.9057	cl38410	PAS_9 superfamily	-	-
Q#28 -	NP_849983.1 LOV KELCH protein 2 [Arabidopsis thaliana]	specific	403981	198	243	7.03053e-08	48.6345	pfam12937	F-box-like	-	cl02535
Q#28 -	NP_849983.1 LOV KELCH protein 2 [Arabidopsis thaliana]	superfamily	413361	198	243	7.03053e-08	48.6345	cl02535	F-box-like superfamily	-	-
Q#28 -	NP_849983.1 LOV KELCH protein 2 [Arabidopsis thaliana]	specific	404322	294	344	2.56839e-06	44.5201	pfam13418	Kelch_4	-	cl02701
Q#28 -	NP_849983.1 LOV KELCH protein 2 [Arabidopsis thaliana]	superfamily	413443	294	344	2.56839e-06	44.5201	cl02701	Kelch_1 superfamily	-	-
Q#28 -	NP_849983.1 LOV KELCH protein 2 [Arabidopsis thaliana]	specific	404322	397	450	0.000108469	39.8977	pfam13418	Kelch_4	-	cl02701
Q#28 -	NP_849983.1 LOV KELCH protein 2 [Arabidopsis thaliana]	superfamily	413443	397	450	0.000108469	39.8977	cl02701	Kelch_1 superfamily	-	-
Q#28 -	NP_849983.1 LOV KELCH protein 2 [Arabidopsis thaliana]	specific	404319	356	404	0.000193735	39.1988	pfam13415	Kelch_3	-	cl02701
Q#28 -	NP_849983.1 LOV KELCH protein 2 [Arabidopsis thaliana]	superfamily	413443	356	404	0.000193735	39.1988	cl02701	Kelch_1 superfamily	-	-
Q#28 -	NP_849983.1 LOV KELCH protein 2 [Arabidopsis thaliana]	specific	400133	515	561	0.000257067	38.8758	pfam07646	Kelch_2	-	cl02701
Q#28 -	NP_849983.1 LOV KELCH protein 2 [Arabidopsis thaliana]	superfamily	413443	515	561	0.000257067	38.8758	cl02701	Kelch_1 superfamily	-	-
Q#28 -	NP_849983.1 LOV KELCH protein 2 [Arabidopsis thaliana]	specific	404322	451	498	0.0049039	35.2753	pfam13418	Kelch_4	-	cl02701
Q#28 -	NP_849983.1 LOV KELCH protein 2 [Arabidopsis thaliana]	superfamily	413443	451	498	0.0049039	35.2753	cl02701	Kelch_1 superfamily	-	-
CRY
Q#1 -	BolC09g034170.2J	specific	397482	288	491	1.8202e-84	264.697	pfam03441	FAD_binding_7	-	cl40155
Q#1 -	BolC09g034170.2J	superfamily	397482	288	491	1.8202e-84	264.697	cl40155	FAD_binding_7 superfamily	-	-
Q#1 -	BolC09g034170.2J	specific	395703	12	173	5.96143e-42	149.681	pfam00875	DNA_photolyase	-	cl38015
Q#1 -	BolC09g034170.2J	superfamily	395703	12	173	5.96143e-42	149.681	cl38015	DNA_photolyase superfamily	-	-
Q#1 -	BolC09g034170.2J	non-specific	403665	517	615	1.73836e-36	132.989	pfam12546	Cryptochrome_C	-	cl13921
Q#1 -	BolC09g034170.2J	superfamily	403665	517	615	1.73836e-36	132.989	cl13921	Cryptochrome_C superfamily	-	-
Q#2 -	BniB08g053730.2N.1	specific	397482	288	491	1.47006e-84	266.237	pfam03441	FAD_binding_7	-	cl40155
Q#2 -	BniB08g053730.2N.1	superfamily	397482	288	491	1.47006e-84	266.237	cl40155	FAD_binding_7 superfamily	-	-
Q#2 -	BniB08g053730.2N.1	specific	395703	12	173	1.86279e-42	151.607	pfam00875	DNA_photolyase	-	cl38015
Q#2 -	BniB08g053730.2N.1	superfamily	395703	12	173	1.86279e-42	151.607	cl38015	DNA_photolyase superfamily	-	-
Q#2 -	BniB08g053730.2N.1	non-specific	403665	517	614	2.4076e-34	127.211	pfam12546	Cryptochrome_C	-	cl13921
Q#2 -	BniB08g053730.2N.1	superfamily	403665	517	614	2.4076e-34	127.211	cl13921	Cryptochrome_C superfamily	-	-
Q#3 -	BnC09g0908450.1	specific	397482	288	491	6.17412e-85	266.237	pfam03441	FAD_binding_7	-	cl40155
Q#3 -	BnC09g0908450.1	superfamily	397482	288	491	6.17412e-85	266.237	cl40155	FAD_binding_7 superfamily	-	-
Q#3 -	BnC09g0908450.1	specific	395703	12	173	2.60212e-42	150.837	pfam00875	DNA_photolyase	-	cl38015
Q#3 -	BnC09g0908450.1	superfamily	395703	12	173	2.60212e-42	150.837	cl38015	DNA_photolyase superfamily	-	-
Q#3 -	BnC09g0908450.1	non-specific	403665	517	615	5.51364e-36	131.448	pfam12546	Cryptochrome_C	-	cl13921
Q#3 -	BnC09g0908450.1	superfamily	403665	517	615	5.51364e-36	131.448	cl13921	Cryptochrome_C superfamily	-	-
Q#4 -	BraA09g029430.3C	specific	397482	288	491	1.08561e-84	264.697	pfam03441	FAD_binding_7	-	cl40155
Q#4 -	BraA09g029430.3C	superfamily	397482	288	491	1.08561e-84	264.697	cl40155	FAD_binding_7 superfamily	-	-
Q#4 -	BraA09g029430.3C	specific	395703	12	173	4.67649e-42	149.681	pfam00875	DNA_photolyase	-	cl38015
Q#4 -	BraA09g029430.3C	superfamily	395703	12	173	4.67649e-42	149.681	cl38015	DNA_photolyase superfamily	-	-
Q#4 -	BraA09g029430.3C	non-specific	403665	517	615	6.13011e-37	134.145	pfam12546	Cryptochrome_C	-	cl13921
Q#4 -	BraA09g029430.3C	superfamily	403665	517	615	6.13011e-37	134.145	cl13921	Cryptochrome_C superfamily	-	-
Q#5 -	BjuVA09G29490	specific	397482	288	491	1.08561e-84	264.697	pfam03441	FAD_binding_7	-	cl40155
Q#5 -	BjuVA09G29490	superfamily	397482	288	491	1.08561e-84	264.697	cl40155	FAD_binding_7 superfamily	-	-
Q#5 -	BjuVA09G29490	specific	395703	12	173	4.67649e-42	149.681	pfam00875	DNA_photolyase	-	cl38015
Q#5 -	BjuVA09G29490	superfamily	395703	12	173	4.67649e-42	149.681	cl38015	DNA_photolyase superfamily	-	-
Q#5 -	BjuVA09G29490	non-specific	403665	517	615	6.13011e-37	134.145	pfam12546	Cryptochrome_C	-	cl13921
Q#5 -	BjuVA09G29490	superfamily	403665	517	615	6.13011e-37	134.145	cl13921	Cryptochrome_C superfamily	-	-
Q#6 -	BjuVB08G43170	specific	397482	285	488	1.47148e-84	264.311	pfam03441	FAD_binding_7	-	cl40155
Q#6 -	BjuVB08G43170	superfamily	397482	285	488	1.47148e-84	264.311	cl40155	FAD_binding_7 superfamily	-	-
Q#6 -	BjuVB08G43170	specific	395703	12	170	2.49234e-40	145.059	pfam00875	DNA_photolyase	-	cl38015
Q#6 -	BjuVB08G43170	superfamily	395703	12	170	2.49234e-40	145.059	cl38015	DNA_photolyase superfamily	-	-
Q#6 -	BjuVB08G43170	non-specific	403665	514	611	1.98978e-33	124.129	pfam12546	Cryptochrome_C	-	cl13921
Q#6 -	BjuVB08G43170	superfamily	403665	514	611	1.98978e-33	124.129	cl13921	Cryptochrome_C superfamily	-	-
Q#7 -	BnA08g0307500.1	specific	397482	288	491	7.75308e-85	265.467	pfam03441	FAD_binding_7	-	cl40155
Q#7 -	BnA08g0307500.1	superfamily	397482	288	491	7.75308e-85	265.467	cl40155	FAD_binding_7 superfamily	-	-
Q#7 -	BnA08g0307500.1	specific	395703	12	173	3.65187e-42	150.452	pfam00875	DNA_photolyase	-	cl38015
Q#7 -	BnA08g0307500.1	superfamily	395703	12	173	3.65187e-42	150.452	cl38015	DNA_photolyase superfamily	-	-
Q#7 -	BnA08g0307500.1	specific	403665	517	615	4.12508e-37	134.53	pfam12546	Cryptochrome_C	-	cl13921
Q#7 -	BnA08g0307500.1	superfamily	403665	517	615	4.12508e-37	134.53	cl13921	Cryptochrome_C superfamily	-	-
Q#8 -	BnA10g0396180.1	specific	397482	287	479	9.91357e-93	282.801	pfam03441	FAD_binding_7	-	cl40155
Q#8 -	BnA10g0396180.1	superfamily	397482	287	479	9.91357e-93	282.801	cl40155	FAD_binding_7 superfamily	-	-
Q#8 -	BnA10g0396180.1	specific	395703	7	161	9.20419e-46	158.541	pfam00875	DNA_photolyase	-	cl38015
Q#8 -	BnA10g0396180.1	superfamily	395703	7	161	9.20419e-46	158.541	cl38015	DNA_photolyase superfamily	-	-
Q#9 -	BjuVA10G02780	specific	397482	287	479	9.14352e-93	282.801	pfam03441	FAD_binding_7	-	cl40155
Q#9 -	BjuVA10G02780	superfamily	397482	287	479	9.14352e-93	282.801	cl40155	FAD_binding_7 superfamily	-	-
Q#9 -	BjuVA10G02780	specific	395703	7	161	8.83175e-46	158.541	pfam00875	DNA_photolyase	-	cl38015
Q#9 -	BjuVA10G02780	superfamily	395703	7	161	8.83175e-46	158.541	cl38015	DNA_photolyase superfamily	-	-
Q#10 -	BraA10g002940.3C	specific	397482	287	479	8.12232e-93	283.186	pfam03441	FAD_binding_7	-	cl40155
Q#10 -	BraA10g002940.3C	superfamily	397482	287	479	8.12232e-93	283.186	cl40155	FAD_binding_7 superfamily	-	-
Q#10 -	BraA10g002940.3C	specific	395703	7	161	8.13173e-46	158.926	pfam00875	DNA_photolyase	-	cl38015
Q#10 -	BraA10g002940.3C	superfamily	395703	7	161	8.13173e-46	158.926	cl38015	DNA_photolyase superfamily	-	-
Q#11 -	BnC05g0687650.1	specific	397482	286	478	5.36345e-93	283.571	pfam03441	FAD_binding_7	-	cl40155
Q#11 -	BnC05g0687650.1	superfamily	397482	286	478	5.36345e-93	283.571	cl40155	FAD_binding_7 superfamily	-	-
Q#11 -	BnC05g0687650.1	specific	395703	7	161	1.81275e-44	155.074	pfam00875	DNA_photolyase	-	cl38015
Q#11 -	BnC05g0687650.1	superfamily	395703	7	161	1.81275e-44	155.074	cl38015	DNA_photolyase superfamily	-	-
Q#12 -	BolC08g001060.2J	specific	397482	286	486	9.40294e-96	291.661	pfam03441	FAD_binding_7	-	cl40155
Q#12 -	BolC08g001060.2J	superfamily	397482	286	486	9.40294e-96	291.661	cl40155	FAD_binding_7 superfamily	-	-
Q#12 -	BolC08g001060.2J	specific	395703	7	171	8.03237e-43	151.222	pfam00875	DNA_photolyase	-	cl38015
Q#12 -	BolC08g001060.2J	superfamily	395703	7	171	8.03237e-43	151.222	cl38015	DNA_photolyase superfamily	-	-
Q#13 -	BnC04g0667460.1	specific	397482	286	486	4.24388e-96	292.816	pfam03441	FAD_binding_7	-	cl40155
Q#13 -	BnC04g0667460.1	superfamily	397482	286	486	4.24388e-96	292.816	cl40155	FAD_binding_7 superfamily	-	-
Q#13 -	BnC04g0667460.1	specific	395703	7	171	8.36597e-43	151.222	pfam00875	DNA_photolyase	-	cl38015
Q#13 -	BnC04g0667460.1	superfamily	395703	7	171	8.36597e-43	151.222	cl38015	DNA_photolyase superfamily	-	-
Q#14 -	BjuVA08G37610	specific	397482	286	486	1.01378e-95	291.661	pfam03441	FAD_binding_7	-	cl40155
Q#14 -	BjuVA08G37610	superfamily	397482	286	486	1.01378e-95	291.661	cl40155	FAD_binding_7 superfamily	-	-
Q#14 -	BjuVA08G37610	specific	395703	7	171	7.71205e-43	151.222	pfam00875	DNA_photolyase	-	cl38015
Q#14 -	BjuVA08G37610	superfamily	395703	7	171	7.71205e-43	151.222	cl38015	DNA_photolyase superfamily	-	-
Q#15 -	BniB03g000850.2N.1	specific	397482	286	486	1.53247e-95	291.275	pfam03441	FAD_binding_7	-	cl40155
Q#15 -	BniB03g000850.2N.1	superfamily	397482	286	486	1.53247e-95	291.275	cl40155	FAD_binding_7 superfamily	-	-
Q#15 -	BniB03g000850.2N.1	specific	395703	7	171	1.5403e-42	150.452	pfam00875	DNA_photolyase	-	cl38015
Q#15 -	BniB03g000850.2N.1	superfamily	395703	7	171	1.5403e-42	150.452	cl38015	DNA_photolyase superfamily	-	-
Q#16 -	BnA09g0388240.1	specific	397482	286	486	2.36662e-95	290.89	pfam03441	FAD_binding_7	-	cl40155
Q#16 -	BnA09g0388240.1	superfamily	397482	286	486	2.36662e-95	290.89	cl40155	FAD_binding_7 superfamily	-	-
Q#16 -	BnA09g0388240.1	specific	395703	7	171	7.26014e-43	151.607	pfam00875	DNA_photolyase	-	cl38015
Q#16 -	BnA09g0388240.1	superfamily	395703	7	171	7.26014e-43	151.607	cl38015	DNA_photolyase superfamily	-	-
Q#17 -	BraA08g034900.3C	specific	397482	312	512	8.5078e-96	292.816	pfam03441	FAD_binding_7	-	cl40155
Q#17 -	BraA08g034900.3C	superfamily	397482	312	512	8.5078e-96	292.816	cl40155	FAD_binding_7 superfamily	-	-
Q#17 -	BraA08g034900.3C	specific	395703	7	171	7.29517e-43	151.607	pfam00875	DNA_photolyase	-	cl38015
Q#17 -	BraA08g034900.3C	superfamily	395703	7	171	7.29517e-43	151.607	cl38015	DNA_photolyase superfamily	-	-
Q#18 -	BolC05g002580.2J	specific	397482	276	468	5.7975e-93	283.186	pfam03441	FAD_binding_7	-	cl40155
Q#18 -	BolC05g002580.2J	superfamily	397482	276	468	5.7975e-93	283.186	cl40155	FAD_binding_7 superfamily	-	-
Q#18 -	BolC05g002580.2J	specific	395703	7	150	6.04035e-38	137.355	pfam00875	DNA_photolyase	-	cl38015
Q#18 -	BolC05g002580.2J	superfamily	395703	7	150	6.04035e-38	137.355	cl38015	DNA_photolyase superfamily	-	-
Q#19 -	BjuVB03G00710	specific	397482	67	267	9.46464e-99	292.431	pfam03441	FAD_binding_7	-	cl40155
Q#19 -	BjuVB03G00710	superfamily	397482	67	267	9.46464e-99	292.431	cl40155	FAD_binding_7 superfamily	-	-
Q#20 -	BjuV_Contig00040G02460	specific	397482	539	739	1.8268e-119	356.759	pfam03441	FAD_binding_7	-	cl40155
Q#20 -	BjuV_Contig00040G02460	superfamily	397482	539	739	1.8268e-119	356.759	cl40155	FAD_binding_7 superfamily	-	-
Q#20 -	BjuV_Contig00040G02460	specific	395703	259	412	5.01902e-52	178.186	pfam00875	DNA_photolyase	-	cl38015
Q#20 -	BjuV_Contig00040G02460	superfamily	395703	259	412	5.01902e-52	178.186	cl38015	DNA_photolyase superfamily	-	-
Q#20 -	BjuV_Contig00040G02460	specific	395353	63	107	1.04771e-09	54.3439	pfam00440	TetR_N	-	cl37988
Q#20 -	BjuV_Contig00040G02460	superfamily	395353	63	107	1.04771e-09	54.3439	cl37988	TetR_N superfamily	-	-
Q#20 -	BjuV_Contig00040G02460	non-specific	400593	103	206	0.00242873	38.8317	pfam08362	TetR_C_3	C	cl40638
Q#20 -	BjuV_Contig00040G02460	superfamily	424269	103	206	0.00242873	38.8317	cl40638	TetR_C_3 superfamily	C	-
Q#21 -	BolC01g047290.2J	specific	397482	318	517	1.38102e-100	302.446	pfam03441	FAD_binding_7	-	cl40155
Q#21 -	BolC01g047290.2J	superfamily	397482	318	517	1.38102e-100	302.446	cl40155	FAD_binding_7 superfamily	-	-
Q#21 -	BolC01g047290.2J	specific	395703	28	190	1.17862e-48	165.86	pfam00875	DNA_photolyase	-	cl38015
Q#21 -	BolC01g047290.2J	superfamily	395703	28	190	1.17862e-48	165.86	cl38015	DNA_photolyase superfamily	-	-
Q#22 -	BjuVB07G07390	specific	397482	318	517	6.00799e-102	305.913	pfam03441	FAD_binding_7	-	cl40155
Q#22 -	BjuVB07G07390	superfamily	397482	318	517	6.00799e-102	305.913	cl40155	FAD_binding_7 superfamily	-	-
Q#22 -	BjuVB07G07390	specific	395703	28	190	1.03889e-49	168.941	pfam00875	DNA_photolyase	-	cl38015
Q#22 -	BjuVB07G07390	superfamily	395703	28	190	1.03889e-49	168.941	cl38015	DNA_photolyase superfamily	-	-
Q#23 -	BjuVA01G39740	specific	397482	318	517	1.02049e-101	305.143	pfam03441	FAD_binding_7	-	cl40155
Q#23 -	BjuVA01G39740	superfamily	397482	318	517	1.02049e-101	305.143	cl40155	FAD_binding_7 superfamily	-	-
Q#23 -	BjuVA01G39740	specific	395703	27	190	8.35776e-49	166.245	pfam00875	DNA_photolyase	-	cl38015
Q#23 -	BjuVA01G39740	superfamily	395703	27	190	8.35776e-49	166.245	cl38015	DNA_photolyase superfamily	-	-
Q#24 -	BniB07g054080.2N.1	specific	397482	317	516	5.41103e-102	305.913	pfam03441	FAD_binding_7	-	cl40155
Q#24 -	BniB07g054080.2N.1	superfamily	397482	317	516	5.41103e-102	305.913	cl40155	FAD_binding_7 superfamily	-	-
Q#24 -	BniB07g054080.2N.1	specific	395703	27	189	2.16559e-49	167.786	pfam00875	DNA_photolyase	-	cl38015
Q#24 -	BniB07g054080.2N.1	superfamily	395703	27	189	2.16559e-49	167.786	cl38015	DNA_photolyase superfamily	-	-
Q#25 -	BnA01g0035880.1	specific	397482	298	506	3.03844e-100	301.676	pfam03441	FAD_binding_7	-	cl40155
Q#25 -	BnA01g0035880.1	superfamily	397482	298	506	3.03844e-100	301.676	cl40155	FAD_binding_7 superfamily	-	-
Q#25 -	BnA01g0035880.1	specific	395703	7	169	4.26548e-48	164.704	pfam00875	DNA_photolyase	-	cl38015
Q#25 -	BnA01g0035880.1	superfamily	395703	7	169	4.26548e-48	164.704	cl38015	DNA_photolyase superfamily	-	-
Q#26 -	BraA06g032170.3C	specific	397482	362	521	1.50183e-62	204.22	pfam03441	FAD_binding_7	-	cl40155
Q#26 -	BraA06g032170.3C	superfamily	397482	362	521	1.50183e-62	204.22	cl40155	FAD_binding_7 superfamily	-	-
Q#26 -	BraA06g032170.3C	specific	395703	81	246	4.34721e-39	140.437	pfam00875	DNA_photolyase	-	cl38015
Q#26 -	BraA06g032170.3C	superfamily	395703	81	246	4.34721e-39	140.437	cl38015	DNA_photolyase superfamily	-	-
Q#27 -	BjuVA09G06060	specific	397482	363	522	1.31747e-61	201.524	pfam03441	FAD_binding_7	-	cl40155
Q#27 -	BjuVA09G06060	superfamily	397482	363	522	1.31747e-61	201.524	cl40155	FAD_binding_7 superfamily	-	-
Q#27 -	BjuVA09G06060	specific	395703	82	247	2.51184e-39	141.207	pfam00875	DNA_photolyase	-	cl38015
Q#27 -	BjuVA09G06060	superfamily	395703	82	247	2.51184e-39	141.207	cl38015	DNA_photolyase superfamily	-	-
Q#28 -	BjuVB02G64060	specific	397482	359	518	1.72643e-61	201.524	pfam03441	FAD_binding_7	-	cl40155
Q#28 -	BjuVB02G64060	superfamily	397482	359	518	1.72643e-61	201.524	cl40155	FAD_binding_7 superfamily	-	-
Q#28 -	BjuVB02G64060	specific	395703	78	242	3.3285e-41	146.215	pfam00875	DNA_photolyase	-	cl38015
Q#28 -	BjuVB02G64060	superfamily	395703	78	242	3.3285e-41	146.215	cl38015	DNA_photolyase superfamily	-	-
Q#29 -	BniB02g077580.2N.1	specific	397482	359	518	1.62043e-61	201.524	pfam03441	FAD_binding_7	-	cl40155
Q#29 -	BniB02g077580.2N.1	superfamily	397482	359	518	1.62043e-61	201.524	cl40155	FAD_binding_7 superfamily	-	-
Q#29 -	BniB02g077580.2N.1	specific	395703	78	242	1.97309e-40	144.289	pfam00875	DNA_photolyase	-	cl38015
Q#29 -	BniB02g077580.2N.1	superfamily	395703	78	242	1.97309e-40	144.289	cl38015	DNA_photolyase superfamily	-	-
Q#30 -	BjuVA06G34610	specific	397482	362	521	1.58402e-61	201.524	pfam03441	FAD_binding_7	-	cl40155
Q#30 -	BjuVA06G34610	superfamily	397482	362	521	1.58402e-61	201.524	cl40155	FAD_binding_7 superfamily	-	-
Q#30 -	BjuVA06G34610	specific	395703	81	246	3.39913e-40	143.518	pfam00875	DNA_photolyase	-	cl38015
Q#30 -	BjuVA06G34610	superfamily	395703	81	246	3.39913e-40	143.518	cl38015	DNA_photolyase superfamily	-	-
Q#31 -	BraA09g006040.3C	specific	397482	373	532	1.19009e-61	201.909	pfam03441	FAD_binding_7	-	cl40155
Q#31 -	BraA09g006040.3C	superfamily	397482	373	532	1.19009e-61	201.909	cl40155	FAD_binding_7 superfamily	-	-
Q#31 -	BraA09g006040.3C	specific	395703	82	247	2.24419e-39	141.207	pfam00875	DNA_photolyase	-	cl38015
Q#31 -	BraA09g006040.3C	superfamily	395703	82	247	2.24419e-39	141.207	cl38015	DNA_photolyase superfamily	-	-
Q#32 -	BnA01g0018610.1	specific	397482	350	509	4.78069e-62	202.294	pfam03441	FAD_binding_7	-	cl40155
Q#32 -	BnA01g0018610.1	superfamily	397482	350	509	4.78069e-62	202.294	cl40155	FAD_binding_7 superfamily	-	-
Q#32 -	BnA01g0018610.1	specific	395703	80	245	7.7785e-41	145.059	pfam00875	DNA_photolyase	-	cl38015
Q#32 -	BnA01g0018610.1	superfamily	395703	80	245	7.7785e-41	145.059	cl38015	DNA_photolyase superfamily	-	-
Q#33 -	BjuVB07G20100	specific	397482	364	523	3.70431e-61	200.368	pfam03441	FAD_binding_7	-	cl40155
Q#33 -	BjuVB07G20100	superfamily	397482	364	523	3.70431e-61	200.368	cl40155	FAD_binding_7 superfamily	-	-
Q#33 -	BjuVB07G20100	specific	395703	83	248	1.32674e-41	147.37	pfam00875	DNA_photolyase	-	cl38015
Q#33 -	BjuVB07G20100	superfamily	395703	83	248	1.32674e-41	147.37	cl38015	DNA_photolyase superfamily	-	-
Q#34 -	BnA06g0254820.1	specific	397482	351	510	8.52495e-62	206.917	pfam03441	FAD_binding_7	-	cl40155
Q#34 -	BnA06g0254820.1	superfamily	397482	351	510	8.52495e-62	206.917	cl40155	FAD_binding_7 superfamily	-	-
Q#34 -	BnA06g0254820.1	non-specific	367068	655	812	4.94835e-49	170.548	pfam02390	Methyltransf_4	-	cl17173
Q#34 -	BnA06g0254820.1	superfamily	418430	655	812	4.94835e-49	170.548	cl17173	AdoMet_MTases superfamily	-	-
Q#34 -	BnA06g0254820.1	specific	395703	81	246	6.9159e-41	147.37	pfam00875	DNA_photolyase	-	cl38015
Q#34 -	BnA06g0254820.1	superfamily	395703	81	246	6.9159e-41	147.37	cl38015	DNA_photolyase superfamily	-	-
Q#35 -	BnUnng0988800.1	specific	397482	354	513	2.25581e-61	205.376	pfam03441	FAD_binding_7	-	cl40155
Q#35 -	BnUnng0988800.1	superfamily	397482	354	513	2.25581e-61	205.376	cl40155	FAD_binding_7 superfamily	-	-
Q#35 -	BnUnng0988800.1	specific	367068	625	804	1.48683e-58	196.742	pfam02390	Methyltransf_4	-	cl17173
Q#35 -	BnUnng0988800.1	superfamily	418430	625	804	1.48683e-58	196.742	cl17173	AdoMet_MTases superfamily	-	-
Q#35 -	BnUnng0988800.1	specific	395703	84	249	1.11261e-40	146.6	pfam00875	DNA_photolyase	-	cl38015
Q#35 -	BnUnng0988800.1	superfamily	395703	84	249	1.11261e-40	146.6	cl38015	DNA_photolyase superfamily	-	-
Q#36 -	BolC07g041360.2J	specific	397482	354	513	2.44563e-61	205.376	pfam03441	FAD_binding_7	-	cl40155
Q#36 -	BolC07g041360.2J	superfamily	397482	354	513	2.44563e-61	205.376	cl40155	FAD_binding_7 superfamily	-	-
Q#36 -	BolC07g041360.2J	specific	367068	628	803	5.79466e-58	195.201	pfam02390	Methyltransf_4	-	cl17173
Q#36 -	BolC07g041360.2J	superfamily	418430	628	803	5.79466e-58	195.201	cl17173	AdoMet_MTases superfamily	-	-
Q#36 -	BolC07g041360.2J	specific	395703	84	249	1.17637e-40	146.6	pfam00875	DNA_photolyase	-	cl38015
Q#36 -	BolC07g041360.2J	superfamily	395703	84	249	1.17637e-40	146.6	cl38015	DNA_photolyase superfamily	-	-
Q#37 -	BniB07g040050.2N.1	specific	397482	365	524	1.77558e-61	201.909	pfam03441	FAD_binding_7	-	cl40155
Q#37 -	BniB07g040050.2N.1	superfamily	397482	365	524	1.77558e-61	201.909	cl40155	FAD_binding_7 superfamily	-	-
Q#37 -	BniB07g040050.2N.1	specific	395703	84	249	1.3661e-41	147.755	pfam00875	DNA_photolyase	-	cl38015
Q#37 -	BniB07g040050.2N.1	superfamily	395703	84	249	1.3661e-41	147.755	cl38015	DNA_photolyase superfamily	-	-
Q#38 -	BolC09g006630.2J	specific	397482	326	485	3.93346e-62	202.294	pfam03441	FAD_binding_7	-	cl40155
Q#38 -	BolC09g006630.2J	superfamily	397482	326	485	3.93346e-62	202.294	cl40155	FAD_binding_7 superfamily	-	-
Q#38 -	BolC09g006630.2J	specific	395703	63	216	2.26002e-32	121.562	pfam00875	DNA_photolyase	-	cl38015
Q#38 -	BolC09g006630.2J	superfamily	395703	63	216	2.26002e-32	121.562	cl38015	DNA_photolyase superfamily	-	-
Q#39 -	BnC09g0892440.1	specific	397482	316	475	1.39098e-61	200.368	pfam03441	FAD_binding_7	-	cl40155
Q#39 -	BnC09g0892440.1	superfamily	397482	316	475	1.39098e-61	200.368	cl40155	FAD_binding_7 superfamily	-	-
Q#39 -	BnC09g0892440.1	specific	395703	82	195	1.30625e-20	88.8198	pfam00875	DNA_photolyase	N	cl38015
Q#39 -	BnC09g0892440.1	superfamily	395703	82	195	1.30625e-20	88.8198	cl38015	DNA_photolyase superfamily	N	-
Q#40 -	BolC09g006670.2J	specific	397482	45	204	4.81944e-62	193.049	pfam03441	FAD_binding_7	-	cl40155
Q#40 -	BolC09g006670.2J	superfamily	397482	45	204	4.81944e-62	193.049	cl40155	FAD_binding_7 superfamily	-	-
Q#41 -	BolC09g006650.2J	non-specific	395703	2	109	2.39752e-20	83.0418	pfam00875	DNA_photolyase	N	cl38015
Q#41 -	BolC09g006650.2J	superfamily	395703	2	109	2.39752e-20	83.0418	cl38015	DNA_photolyase superfamily	N	-
Q#42 -	BniS00512g060.2N.1	specific	395703	125	294	4.35964e-51	170.097	pfam00875	DNA_photolyase	-	cl38015
Q#42 -	BniS00512g060.2N.1	superfamily	395703	125	294	4.35964e-51	170.097	cl38015	DNA_photolyase superfamily	-	-
Q#43 -	BjuVA05G00400	specific	395703	120	289	1.23306e-50	168.941	pfam00875	DNA_photolyase	-	cl38015
Q#43 -	BjuVA05G00400	superfamily	395703	120	289	1.23306e-50	168.941	cl38015	DNA_photolyase superfamily	-	-
Q#44 -	BraA05g000340.3C	specific	395703	123	292	4.65307e-51	170.097	pfam00875	DNA_photolyase	-	cl38015
Q#44 -	BraA05g000340.3C	superfamily	395703	123	292	4.65307e-51	170.097	cl38015	DNA_photolyase superfamily	-	-
Q#45 -	BnA05g0186040.1	specific	395703	123	292	9.47464e-51	169.327	pfam00875	DNA_photolyase	-	cl38015
Q#45 -	BnA05g0186040.1	superfamily	395703	123	292	9.47464e-51	169.327	cl38015	DNA_photolyase superfamily	-	-
Q#46 -	BnC04g0618810.1	specific	395703	120	289	1.06245e-49	166.63	pfam00875	DNA_photolyase	-	cl38015
Q#46 -	BnC04g0618810.1	superfamily	395703	120	289	1.06245e-49	166.63	cl38015	DNA_photolyase superfamily	-	-
Q#47 -	BolC04g000710.2J	specific	395703	120	289	1.32695e-49	166.245	pfam00875	DNA_photolyase	-	cl38015
Q#47 -	BolC04g000710.2J	superfamily	395703	120	289	1.32695e-49	166.245	cl38015	DNA_photolyase superfamily	-	-
Q#48 -	BjuVB06G00040	specific	395703	121	290	6.43663e-51	169.712	pfam00875	DNA_photolyase	-	cl38015
Q#48 -	BjuVB06G00040	superfamily	395703	121	290	6.43663e-51	169.712	cl38015	DNA_photolyase superfamily	-	-
Q#49 -	AtCRY1	specific	397482	290	493	1.04709e-83	262.385	pfam03441	FAD_binding_7	-	cl40155
Q#49 -	AtCRY1	superfamily	397482	290	493	1.04709e-83	262.385	cl40155	FAD_binding_7 superfamily	-	-
Q#49 -	AtCRY1	specific	395703	15	175	2.02905e-40	145.444	pfam00875	DNA_photolyase	-	cl38015
Q#49 -	AtCRY1	superfamily	395703	15	175	2.02905e-40	145.444	cl38015	DNA_photolyase superfamily	-	-
Q#49 -	AtCRY1	specific	403665	519	622	1.23337e-38	138.767	pfam12546	Cryptochrome_C	-	cl13921
Q#49 -	AtCRY1	superfamily	403665	519	622	1.23337e-38	138.767	cl13921	Cryptochrome_C superfamily	-	-
Q#50 -	AtCRY2	specific	397482	287	487	1.29694e-96	293.972	pfam03441	FAD_binding_7	-	cl40155
Q#50 -	AtCRY2	superfamily	397482	287	487	1.29694e-96	293.972	cl40155	FAD_binding_7 superfamily	-	-
Q#50 -	AtCRY2	specific	395703	7	161	1.43033e-42	150.452	pfam00875	DNA_photolyase	-	cl38015
Q#50 -	AtCRY2	superfamily	395703	7	161	1.43033e-42	150.452	cl38015	DNA_photolyase superfamily	-	-
Q#51 -	AtCRY3	specific	397482	367	526	1.04764e-59	196.901	pfam03441	FAD_binding_7	-	cl40155
Q#51 -	AtCRY3	superfamily	397482	367	526	1.04764e-59	196.901	cl40155	FAD_binding_7 superfamily	-	-
Q#51 -	AtCRY3	specific	395703	86	251	2.27334e-40	143.903	pfam00875	DNA_photolyase	-	cl38015
Q#51 -	AtCRY3	superfamily	395703	86	251	2.27334e-40	143.903	cl38015	DNA_photolyase superfamily	-	-
PHOT
Q#1 -	BolC03g061570.2J	specific	395022	663	952	5.35976e-48	170.118	pfam00069	Pkinase	-	cl21453
Q#1 -	BolC03g061570.2J	superfamily	419665	663	952	5.35976e-48	170.118	cl21453	PKc_like superfamily	-	-
Q#1 -	BolC03g061570.2J	specific	404329	477	577	5.9725e-19	82.9284	pfam13426	PAS_9	-	cl38410
Q#1 -	BolC03g061570.2J	superfamily	404329	477	577	5.9725e-19	82.9284	cl38410	PAS_9 superfamily	-	-
Q#1 -	BolC03g061570.2J	specific	404329	204	301	2.00385e-16	75.6096	pfam13426	PAS_9	-	cl38410
Q#1 -	BolC03g061570.2J	superfamily	404329	204	301	2.00385e-16	75.6096	cl38410	PAS_9 superfamily	-	-
Q#2 -	BjuVA06G25580	specific	395022	663	952	4.54469e-48	170.503	pfam00069	Pkinase	-	cl21453
Q#2 -	BjuVA06G25580	superfamily	419665	663	952	4.54469e-48	170.503	cl21453	PKc_like superfamily	-	-
Q#2 -	BjuVA06G25580	specific	404329	477	577	1.07037e-18	82.158	pfam13426	PAS_9	-	cl38410
Q#2 -	BjuVA06G25580	superfamily	404329	477	577	1.07037e-18	82.158	cl38410	PAS_9 superfamily	-	-
Q#2 -	BjuVA06G25580	specific	404329	204	301	2.00385e-16	75.6096	pfam13426	PAS_9	-	cl38410
Q#2 -	BjuVA06G25580	superfamily	404329	204	301	2.00385e-16	75.6096	cl38410	PAS_9 superfamily	-	-
Q#3 -	BniB06g024850.2N.1 gene=BniB06g024850.2N	specific	395022	664	950	2.10275e-48	171.273	pfam00069	Pkinase	-	cl21453
Q#3 -	BniB06g024850.2N.1 gene=BniB06g024850.2N	superfamily	419665	664	950	2.10275e-48	171.273	cl21453	PKc_like superfamily	-	-
Q#3 -	BniB06g024850.2N.1 gene=BniB06g024850.2N	specific	404329	478	578	6.31796e-19	82.9284	pfam13426	PAS_9	-	cl38410
Q#3 -	BniB06g024850.2N.1 gene=BniB06g024850.2N	superfamily	404329	478	578	6.31796e-19	82.9284	cl38410	PAS_9 superfamily	-	-
Q#3 -	BniB06g024850.2N.1 gene=BniB06g024850.2N	specific	404329	204	301	2.07896e-16	75.6096	pfam13426	PAS_9	-	cl38410
Q#3 -	BniB06g024850.2N.1 gene=BniB06g024850.2N	superfamily	404329	204	301	2.07896e-16	75.6096	cl38410	PAS_9 superfamily	-	-
Q#4 -	BjuVB06G24150	specific	395022	664	950	2.10275e-48	171.273	pfam00069	Pkinase	-	cl21453
Q#4 -	BjuVB06G24150	superfamily	419665	664	950	2.10275e-48	171.273	cl21453	PKc_like superfamily	-	-
Q#4 -	BjuVB06G24150	specific	404329	478	578	6.63272e-19	82.5432	pfam13426	PAS_9	-	cl38410
Q#4 -	BjuVB06G24150	superfamily	404329	478	578	6.63272e-19	82.5432	cl38410	PAS_9 superfamily	-	-
Q#4 -	BjuVB06G24150	specific	404329	204	301	2.14052e-16	75.6096	pfam13426	PAS_9	-	cl38410
Q#4 -	BjuVB06G24150	superfamily	404329	204	301	2.14052e-16	75.6096	cl38410	PAS_9 superfamily	-	-
Q#5 -	BnA06g0247510.1	specific	395022	613	909	1.4372e-42	154.71	pfam00069	Pkinase	-	cl21453
Q#5 -	BnA06g0247510.1	superfamily	419665	613	909	1.4372e-42	154.71	cl21453	PKc_like superfamily	-	-
Q#5 -	BnA06g0247510.1	specific	404329	427	527	1.55233e-18	81.7728	pfam13426	PAS_9	-	cl38410
Q#5 -	BnA06g0247510.1	superfamily	404329	427	527	1.55233e-18	81.7728	cl38410	PAS_9 superfamily	-	-
Q#5 -	BnA06g0247510.1	specific	404329	154	251	2.63706e-16	75.2244	pfam13426	PAS_9	-	cl38410
Q#5 -	BnA06g0247510.1	superfamily	404329	154	251	2.63706e-16	75.2244	cl38410	PAS_9 superfamily	-	-
Q#6 -	BraA06g023540.3C	specific	404329	457	557	9.48549e-19	82.158	pfam13426	PAS_9	-	cl38410
Q#6 -	BraA06g023540.3C	superfamily	404329	457	557	9.48549e-19	82.158	cl38410	PAS_9 superfamily	-	-
Q#6 -	BraA06g023540.3C	non-specific	395022	643	844	6.28187e-18	83.4477	pfam00069	Pkinase	-	cl21453
Q#6 -	BraA06g023540.3C	superfamily	419665	643	844	6.28187e-18	83.4477	cl21453	PKc_like superfamily	-	-
Q#6 -	BraA06g023540.3C	specific	404329	204	301	1.77568e-16	75.6096	pfam13426	PAS_9	-	cl38410
Q#6 -	BraA06g023540.3C	superfamily	404329	204	301	1.77568e-16	75.6096	cl38410	PAS_9 superfamily	-	-
Q#7 -	BnC03g0595110.1	non-specific	395022	389	683	5.66788e-42	152.013	pfam00069	Pkinase	-	cl21453
Q#7 -	BnC03g0595110.1	superfamily	419665	389	683	5.66788e-42	152.013	cl21453	PKc_like superfamily	-	-
Q#7 -	BnC03g0595110.1	specific	404329	203	303	1.78716e-18	81.0024	pfam13426	PAS_9	-	cl38410
Q#7 -	BnC03g0595110.1	superfamily	404329	203	303	1.78716e-18	81.0024	cl38410	PAS_9 superfamily	-	-
Q#8 -	BniB02g037570.2N.1 gene=BniB02g037570.2N	specific	395022	568	855	2.55099e-50	176.281	pfam00069	Pkinase	-	cl21453
Q#8 -	BniB02g037570.2N.1 gene=BniB02g037570.2N	superfamily	419665	568	855	2.55099e-50	176.281	cl21453	PKc_like superfamily	-	-
Q#8 -	BniB02g037570.2N.1 gene=BniB02g037570.2N	specific	404329	382	482	1.20666e-19	84.8544	pfam13426	PAS_9	-	cl38410
Q#8 -	BniB02g037570.2N.1 gene=BniB02g037570.2N	superfamily	404329	382	482	1.20666e-19	84.8544	cl38410	PAS_9 superfamily	-	-
Q#8 -	BniB02g037570.2N.1 gene=BniB02g037570.2N	specific	404329	141	236	3.17283e-17	77.9208	pfam13426	PAS_9	-	cl38410
Q#8 -	BniB02g037570.2N.1 gene=BniB02g037570.2N	superfamily	404329	141	236	3.17283e-17	77.9208	cl38410	PAS_9 superfamily	-	-
Q#9 -	BjuVB02G27090	specific	395022	568	855	2.55099e-50	176.281	pfam00069	Pkinase	-	cl21453
Q#9 -	BjuVB02G27090	superfamily	419665	568	855	2.55099e-50	176.281	cl21453	PKc_like superfamily	-	-
Q#9 -	BjuVB02G27090	specific	404329	382	482	1.20666e-19	84.8544	pfam13426	PAS_9	-	cl38410
Q#9 -	BjuVB02G27090	superfamily	404329	382	482	1.20666e-19	84.8544	cl38410	PAS_9 superfamily	-	-
Q#9 -	BjuVB02G27090	specific	404329	141	236	3.17283e-17	77.9208	pfam13426	PAS_9	-	cl38410
Q#9 -	BjuVB02G27090	superfamily	404329	141	236	3.17283e-17	77.9208	cl38410	PAS_9 superfamily	-	-
Q#10 -	BjuVB08G10750	specific	395022	575	865	3.4181e-50	176.281	pfam00069	Pkinase	-	cl21453
Q#10 -	BjuVB08G10750	superfamily	419665	575	865	3.4181e-50	176.281	cl21453	PKc_like superfamily	-	-
Q#10 -	BjuVB08G10750	specific	404329	389	489	2.71565e-19	83.6988	pfam13426	PAS_9	-	cl38410
Q#10 -	BjuVB08G10750	superfamily	404329	389	489	2.71565e-19	83.6988	cl38410	PAS_9 superfamily	-	-
Q#10 -	BjuVB08G10750	specific	404329	141	236	4.88783e-17	77.1504	pfam13426	PAS_9	-	cl38410
Q#10 -	BjuVB08G10750	superfamily	404329	141	236	4.88783e-17	77.1504	cl38410	PAS_9 superfamily	-	-
Q#11 -	BniB08g013390.2N.1 gene=BniB08g013390.2N	specific	395022	575	865	3.4181e-50	176.281	pfam00069	Pkinase	-	cl21453
Q#11 -	BniB08g013390.2N.1 gene=BniB08g013390.2N	superfamily	419665	575	865	3.4181e-50	176.281	cl21453	PKc_like superfamily	-	-
Q#11 -	BniB08g013390.2N.1 gene=BniB08g013390.2N	specific	404329	389	489	2.93531e-19	83.6988	pfam13426	PAS_9	-	cl38410
Q#11 -	BniB08g013390.2N.1 gene=BniB08g013390.2N	superfamily	404329	389	489	2.93531e-19	83.6988	cl38410	PAS_9 superfamily	-	-
Q#11 -	BniB08g013390.2N.1 gene=BniB08g013390.2N	specific	404329	141	236	5.43976e-17	77.1504	pfam13426	PAS_9	-	cl38410
Q#11 -	BniB08g013390.2N.1 gene=BniB08g013390.2N	superfamily	404329	141	236	5.43976e-17	77.1504	cl38410	PAS_9 superfamily	-	-
Q#12 -	BjuVA03G12240	specific	395022	571	861	8.10066e-51	177.822	pfam00069	Pkinase	-	cl21453
Q#12 -	BjuVA03G12240	superfamily	419665	571	861	8.10066e-51	177.822	cl21453	PKc_like superfamily	-	-
Q#12 -	BjuVA03G12240	specific	404329	385	485	1.38201e-19	84.4692	pfam13426	PAS_9	-	cl38410
Q#12 -	BjuVA03G12240	superfamily	404329	385	485	1.38201e-19	84.4692	cl38410	PAS_9 superfamily	-	-
Q#12 -	BjuVA03G12240	specific	404329	136	231	2.87754e-17	77.9208	pfam13426	PAS_9	-	cl38410
Q#12 -	BjuVA03G12240	superfamily	404329	136	231	2.87754e-17	77.9208	cl38410	PAS_9 superfamily	-	-
Q#13 -	BolC02g014460.2J	specific	395022	571	858	6.07568e-51	178.207	pfam00069	Pkinase	-	cl21453
Q#13 -	BolC02g014460.2J	superfamily	419665	571	858	6.07568e-51	178.207	cl21453	PKc_like superfamily	-	-
Q#13 -	BolC02g014460.2J	specific	404329	385	485	2.05177e-19	84.084	pfam13426	PAS_9	-	cl38410
Q#13 -	BolC02g014460.2J	superfamily	404329	385	485	2.05177e-19	84.084	cl38410	PAS_9 superfamily	-	-
Q#13 -	BolC02g014460.2J	specific	404329	137	232	4.06978e-17	77.5356	pfam13426	PAS_9	-	cl38410
Q#13 -	BolC02g014460.2J	superfamily	404329	137	232	4.06978e-17	77.5356	cl38410	PAS_9 superfamily	-	-
Q#14 -	BjuVA02G12610	specific	395022	573	860	5.77516e-51	178.207	pfam00069	Pkinase	-	cl21453
Q#14 -	BjuVA02G12610	superfamily	419665	573	860	5.77516e-51	178.207	cl21453	PKc_like superfamily	-	-
Q#14 -	BjuVA02G12610	specific	404329	387	487	1.99741e-19	84.084	pfam13426	PAS_9	-	cl38410
Q#14 -	BjuVA02G12610	superfamily	404329	387	487	1.99741e-19	84.084	cl38410	PAS_9 superfamily	-	-
Q#14 -	BjuVA02G12610	specific	404329	139	234	3.8856e-17	77.5356	pfam13426	PAS_9	-	cl38410
Q#14 -	BjuVA02G12610	superfamily	404329	139	234	3.8856e-17	77.5356	cl38410	PAS_9 superfamily	-	-
Q#15 -	BjuVA10G15650	specific	395022	573	860	2.60282e-50	176.281	pfam00069	Pkinase	-	cl21453
Q#15 -	BjuVA10G15650	superfamily	419665	573	860	2.60282e-50	176.281	cl21453	PKc_like superfamily	-	-
Q#15 -	BjuVA10G15650	specific	404329	387	487	1.24962e-19	84.4692	pfam13426	PAS_9	-	cl38410
Q#15 -	BjuVA10G15650	superfamily	404329	387	487	1.24962e-19	84.4692	cl38410	PAS_9 superfamily	-	-
Q#15 -	BjuVA10G15650	specific	404329	144	239	2.57662e-17	77.9208	pfam13426	PAS_9	-	cl38410
Q#15 -	BjuVA10G15650	superfamily	404329	144	239	2.57662e-17	77.9208	cl38410	PAS_9 superfamily	-	-
Q#16 -	BraA10g016140.3C	specific	395022	578	865	2.65409e-50	176.281	pfam00069	Pkinase	-	cl21453
Q#16 -	BraA10g016140.3C	superfamily	419665	578	865	2.65409e-50	176.281	cl21453	PKc_like superfamily	-	-
Q#16 -	BraA10g016140.3C	specific	404329	387	487	1.22074e-19	84.8544	pfam13426	PAS_9	-	cl38410
Q#16 -	BraA10g016140.3C	superfamily	404329	387	487	1.22074e-19	84.8544	cl38410	PAS_9 superfamily	-	-
Q#16 -	BraA10g016140.3C	specific	404329	144	239	2.56649e-17	77.9208	pfam13426	PAS_9	-	cl38410
Q#16 -	BraA10g016140.3C	superfamily	404329	144	239	2.56649e-17	77.9208	cl38410	PAS_9 superfamily	-	-
Q#17 -	BraA03g012050.3C	specific	395022	598	888	8.95949e-51	177.822	pfam00069	Pkinase	-	cl21453
Q#17 -	BraA03g012050.3C	superfamily	419665	598	888	8.95949e-51	177.822	cl21453	PKc_like superfamily	-	-
Q#17 -	BraA03g012050.3C	specific	404329	383	483	1.43907e-19	84.4692	pfam13426	PAS_9	-	cl38410
Q#17 -	BraA03g012050.3C	superfamily	404329	383	483	1.43907e-19	84.4692	cl38410	PAS_9 superfamily	-	-
Q#17 -	BraA03g012050.3C	specific	404329	136	231	1.50588e-16	75.9948	pfam13426	PAS_9	-	cl38410
Q#17 -	BraA03g012050.3C	superfamily	404329	136	231	1.50588e-16	75.9948	cl38410	PAS_9 superfamily	-	-
Q#18 -	BolC09g046650.2J	specific	395022	603	890	8.20808e-49	172.429	pfam00069	Pkinase	-	cl21453
Q#18 -	BolC09g046650.2J	superfamily	419665	603	890	8.20808e-49	172.429	cl21453	PKc_like superfamily	-	-
Q#18 -	BolC09g046650.2J	specific	404329	386	486	1.25593e-19	84.8544	pfam13426	PAS_9	-	cl38410
Q#18 -	BolC09g046650.2J	superfamily	404329	386	486	1.25593e-19	84.8544	cl38410	PAS_9 superfamily	-	-
Q#18 -	BolC09g046650.2J	specific	404329	143	238	2.64052e-17	77.9208	pfam13426	PAS_9	-	cl38410
Q#18 -	BolC09g046650.2J	superfamily	404329	143	238	2.64052e-17	77.9208	cl38410	PAS_9 superfamily	-	-
Q#19 -	BraA02g011790.3C	specific	395022	616	894	3.10125e-47	167.806	pfam00069	Pkinase	-	cl21453
Q#19 -	BraA02g011790.3C	superfamily	419665	616	894	3.10125e-47	167.806	cl21453	PKc_like superfamily	-	-
Q#19 -	BraA02g011790.3C	specific	404329	387	487	1.14724e-19	84.8544	pfam13426	PAS_9	-	cl38410
Q#19 -	BraA02g011790.3C	superfamily	404329	387	487	1.14724e-19	84.8544	cl38410	PAS_9 superfamily	-	-
Q#19 -	BraA02g011790.3C	specific	404329	139	234	3.99949e-17	77.5356	pfam13426	PAS_9	-	cl38410
Q#19 -	BraA02g011790.3C	superfamily	404329	139	234	3.99949e-17	77.5356	cl38410	PAS_9 superfamily	-	-
Q#20 -	BolC03g013420.2J	specific	395022	550	840	1.22317e-50	177.436	pfam00069	Pkinase	-	cl21453
Q#20 -	BolC03g013420.2J	superfamily	419665	550	840	1.22317e-50	177.436	cl21453	PKc_like superfamily	-	-
Q#20 -	BolC03g013420.2J	specific	404329	382	482	3.05167e-19	83.6988	pfam13426	PAS_9	-	cl38410
Q#20 -	BolC03g013420.2J	superfamily	404329	382	482	3.05167e-19	83.6988	cl38410	PAS_9 superfamily	-	-
Q#20 -	BolC03g013420.2J	specific	404329	133	228	3.15522e-17	77.9208	pfam13426	PAS_9	-	cl38410
Q#20 -	BolC03g013420.2J	superfamily	404329	133	228	3.15522e-17	77.9208	cl38410	PAS_9 superfamily	-	-
Q#21 -	BnA02g0059340.1	specific	395022	554	841	5.31561e-51	178.207	pfam00069	Pkinase	-	cl21453
Q#21 -	BnA02g0059340.1	superfamily	419665	554	841	5.31561e-51	178.207	cl21453	PKc_like superfamily	-	-
Q#21 -	BnA02g0059340.1	specific	404329	387	487	2.03096e-19	84.084	pfam13426	PAS_9	-	cl38410
Q#21 -	BnA02g0059340.1	superfamily	404329	387	487	2.03096e-19	84.084	cl38410	PAS_9 superfamily	-	-
Q#21 -	BnA02g0059340.1	specific	404329	139	234	6.30148e-17	76.7652	pfam13426	PAS_9	-	cl38410
Q#21 -	BnA02g0059340.1	superfamily	404329	139	234	6.30148e-17	76.7652	cl38410	PAS_9 superfamily	-	-
Q#22 -	BnA10g0403280.1	specific	395022	550	837	2.36041e-50	176.281	pfam00069	Pkinase	-	cl21453
Q#22 -	BnA10g0403280.1	superfamily	419665	550	837	2.36041e-50	176.281	cl21453	PKc_like superfamily	-	-
Q#22 -	BnA10g0403280.1	specific	404329	141	236	2.93009e-17	77.9208	pfam13426	PAS_9	-	cl38410
Q#22 -	BnA10g0403280.1	superfamily	404329	141	236	2.93009e-17	77.9208	cl38410	PAS_9 superfamily	-	-
Q#22 -	BnA10g0403280.1	specific	404329	384	494	5.15071e-17	77.1504	pfam13426	PAS_9	-	cl38410
Q#22 -	BnA10g0403280.1	superfamily	404329	384	494	5.15071e-17	77.1504	cl38410	PAS_9 superfamily	-	-
Q#23 -	BnC02g0482450.1	specific	395022	553	840	5.05153e-50	175.51	pfam00069	Pkinase	-	cl21453
Q#23 -	BnC02g0482450.1	superfamily	419665	553	840	5.05153e-50	175.51	cl21453	PKc_like superfamily	-	-
Q#23 -	BnC02g0482450.1	specific	404329	134	229	1.24341e-16	75.9948	pfam13426	PAS_9	-	cl38410
Q#23 -	BnC02g0482450.1	superfamily	404329	134	229	1.24341e-16	75.9948	cl38410	PAS_9 superfamily	-	-
Q#23 -	BnC02g0482450.1	specific	404329	379	497	1.68574e-15	72.9133	pfam13426	PAS_9	-	cl38410
Q#23 -	BnC02g0482450.1	superfamily	404329	379	497	1.68574e-15	72.9133	cl38410	PAS_9 superfamily	-	-
Q#24 -	BnC09g0919200.1	specific	395022	500	787	1.44336e-50	176.666	pfam00069	Pkinase	-	cl21453
Q#24 -	BnC09g0919200.1	superfamily	419665	500	787	1.44336e-50	176.666	cl21453	PKc_like superfamily	-	-
Q#24 -	BnC09g0919200.1	specific	404329	325	425	1.11094e-19	84.8544	pfam13426	PAS_9	-	cl38410
Q#24 -	BnC09g0919200.1	superfamily	404329	325	425	1.11094e-19	84.8544	cl38410	PAS_9 superfamily	-	-
Q#25 -	BnA03g0102510.1	specific	395022	482	772	5.06025e-51	177.822	pfam00069	Pkinase	-	cl21453
Q#25 -	BnA03g0102510.1	superfamily	419665	482	772	5.06025e-51	177.822	cl21453	PKc_like superfamily	-	-
Q#25 -	BnA03g0102510.1	specific	404329	326	426	2.44874e-19	83.6988	pfam13426	PAS_9	-	cl38410
Q#25 -	BnA03g0102510.1	superfamily	404329	326	426	2.44874e-19	83.6988	cl38410	PAS_9 superfamily	-	-
Q#26 -	BnC03g0548560.1	specific	395022	477	767	8.13706e-51	177.436	pfam00069	Pkinase	-	cl21453
Q#26 -	BnC03g0548560.1	superfamily	419665	477	767	8.13706e-51	177.436	cl21453	PKc_like superfamily	-	-
Q#26 -	BnC03g0548560.1	specific	404329	321	421	2.95521e-19	83.3136	pfam13426	PAS_9	-	cl38410
Q#26 -	BnC03g0548560.1	superfamily	404329	321	421	2.95521e-19	83.3136	cl38410	PAS_9 superfamily	-	-
Q#27 -	NP_190164.1 phototropin 1 [Arabidopsis thaliana]	specific	395022	663	952	4.1244e-48	170.503	pfam00069	Pkinase	-	cl21453
Q#27 -	NP_190164.1 phototropin 1 [Arabidopsis thaliana]	superfamily	419665	663	952	4.1244e-48	170.503	cl21453	PKc_like superfamily	-	-
Q#27 -	NP_190164.1 phototropin 1 [Arabidopsis thaliana]	specific	404329	477	577	9.25097e-19	82.158	pfam13426	PAS_9	-	cl38410
Q#27 -	NP_190164.1 phototropin 1 [Arabidopsis thaliana]	superfamily	404329	477	577	9.25097e-19	82.158	cl38410	PAS_9 superfamily	-	-
Q#27 -	NP_190164.1 phototropin 1 [Arabidopsis thaliana]	specific	404329	205	302	8.76609e-17	76.7652	pfam13426	PAS_9	-	cl38410
Q#27 -	NP_190164.1 phototropin 1 [Arabidopsis thaliana]	superfamily	404329	205	302	8.76609e-17	76.7652	cl38410	PAS_9 superfamily	-	-
Q#28 -	NP_001318824.1 phototropin 2 [Arabidopsis thaliana]	specific	395022	577	864	2.18932e-50	176.666	pfam00069	Pkinase	-	cl21453
Q#28 -	NP_001318824.1 phototropin 2 [Arabidopsis thaliana]	superfamily	419665	577	864	2.18932e-50	176.666	cl21453	PKc_like superfamily	-	-
Q#28 -	NP_001318824.1 phototropin 2 [Arabidopsis thaliana]	specific	404329	391	491	1.98724e-19	84.084	pfam13426	PAS_9	-	cl38410
Q#28 -	NP_001318824.1 phototropin 2 [Arabidopsis thaliana]	superfamily	404329	391	491	1.98724e-19	84.084	cl38410	PAS_9 superfamily	-	-
Q#28 -	NP_001318824.1 phototropin 2 [Arabidopsis thaliana]	specific	404329	143	238	4.38685e-17	77.5356	pfam13426	PAS_9	-	cl38410
Q#28 -	NP_001318824.1 phototropin 2 [Arabidopsis thaliana]	superfamily	404329	143	238	4.38685e-17	77.5356	cl38410	PAS_9 superfamily	-	-
PHY
Q#1 -	BniB04g030300.2N.1 gene=BniB04g030300.2N	specific	395287	413	587	7.54196e-66	219.837	pfam00360	PHY	-	cl21515
Q#1 -	BniB04g030300.2N.1 gene=BniB04g030300.2N	superfamily	419704	413	587	7.54196e-66	219.837	cl21515	GAF superfamily	-	-
Q#1 -	BniB04g030300.2N.1 gene=BniB04g030300.2N	specific	400652	70	185	3.80668e-46	160.884	pfam08446	PAS_2	-	cl20158
Q#1 -	BniB04g030300.2N.1 gene=BniB04g030300.2N	superfamily	400652	70	185	3.80668e-46	160.884	cl20158	PAS_2 superfamily	-	-
Q#1 -	BniB04g030300.2N.1 gene=BniB04g030300.2N	specific	395786	621	734	2.74993e-23	95.562	pfam00989	PAS	-	cl38023
Q#1 -	BniB04g030300.2N.1 gene=BniB04g030300.2N	superfamily	395786	621	734	2.74993e-23	95.562	cl38023	PAS superfamily	-	-
Q#1 -	BniB04g030300.2N.1 gene=BniB04g030300.2N	specific	395786	750	873	6.96852e-20	85.932	pfam00989	PAS	-	cl38023
Q#1 -	BniB04g030300.2N.1 gene=BniB04g030300.2N	superfamily	395786	750	873	6.96852e-20	85.932	cl38023	PAS superfamily	-	-
Q#1 -	BniB04g030300.2N.1 gene=BniB04g030300.2N	specific	396875	1007	1118	1.74522e-15	73.5731	pfam02518	HATPase_c	-	cl00075
Q#1 -	BniB04g030300.2N.1 gene=BniB04g030300.2N	superfamily	412147	1007	1118	1.74522e-15	73.5731	cl00075	HATPase superfamily	-	-
Q#1 -	BniB04g030300.2N.1 gene=BniB04g030300.2N	specific	396252	218	402	2.10073e-10	59.4186	pfam01590	GAF	-	cl21515
Q#1 -	BniB04g030300.2N.1 gene=BniB04g030300.2N	superfamily	419704	218	402	2.10073e-10	59.4186	cl21515	GAF superfamily	-	-
Q#1 -	BniB04g030300.2N.1 gene=BniB04g030300.2N	specific	395412	895	959	1.18688e-07	49.4875	pfam00512	HisKA	-	cl29579
Q#1 -	BniB04g030300.2N.1 gene=BniB04g030300.2N	superfamily	421864	895	959	1.18688e-07	49.4875	cl29579	HisKA superfamily	-	-
Q#2 -	BjuVB04G27950	specific	395287	413	587	7.39493e-66	219.837	pfam00360	PHY	-	cl21515
Q#2 -	BjuVB04G27950	superfamily	419704	413	587	7.39493e-66	219.837	cl21515	GAF superfamily	-	-
Q#2 -	BjuVB04G27950	specific	400652	70	185	4.03483e-46	160.884	pfam08446	PAS_2	-	cl20158
Q#2 -	BjuVB04G27950	superfamily	400652	70	185	4.03483e-46	160.884	cl20158	PAS_2 superfamily	-	-
Q#2 -	BjuVB04G27950	specific	395786	621	734	2.69704e-23	95.9472	pfam00989	PAS	-	cl38023
Q#2 -	BjuVB04G27950	superfamily	395786	621	734	2.69704e-23	95.9472	cl38023	PAS superfamily	-	-
Q#2 -	BjuVB04G27950	specific	395786	750	873	1.27256e-19	85.1616	pfam00989	PAS	-	cl38023
Q#2 -	BjuVB04G27950	superfamily	395786	750	873	1.27256e-19	85.1616	cl38023	PAS superfamily	-	-
Q#2 -	BjuVB04G27950	specific	396875	1007	1118	1.64637e-15	73.5731	pfam02518	HATPase_c	-	cl00075
Q#2 -	BjuVB04G27950	superfamily	412147	1007	1118	1.64637e-15	73.5731	cl00075	HATPase superfamily	-	-
Q#2 -	BjuVB04G27950	specific	396252	218	402	1.27056e-10	60.189	pfam01590	GAF	-	cl21515
Q#2 -	BjuVB04G27950	superfamily	419704	218	402	1.27056e-10	60.189	cl21515	GAF superfamily	-	-
Q#2 -	BjuVB04G27950	specific	395412	895	959	1.23431e-07	49.4875	pfam00512	HisKA	-	cl29579
Q#2 -	BjuVB04G27950	superfamily	421864	895	959	1.23431e-07	49.4875	cl29579	HisKA superfamily	-	-
Q#3 -	BraA06g006450.3C	specific	395287	414	588	7.95141e-66	219.837	pfam00360	PHY	-	cl21515
Q#3 -	BraA06g006450.3C	superfamily	419704	414	588	7.95141e-66	219.837	cl21515	GAF superfamily	-	-
Q#3 -	BraA06g006450.3C	specific	400652	70	185	2.66117e-46	161.269	pfam08446	PAS_2	-	cl20158
Q#3 -	BraA06g006450.3C	superfamily	400652	70	185	2.66117e-46	161.269	cl20158	PAS_2 superfamily	-	-
Q#3 -	BraA06g006450.3C	specific	395786	622	735	1.0015e-22	94.0212	pfam00989	PAS	-	cl38023
Q#3 -	BraA06g006450.3C	superfamily	395786	622	735	1.0015e-22	94.0212	cl38023	PAS superfamily	-	-
Q#3 -	BraA06g006450.3C	specific	395786	751	874	1.13362e-19	85.5468	pfam00989	PAS	-	cl38023
Q#3 -	BraA06g006450.3C	superfamily	395786	751	874	1.13362e-19	85.5468	cl38023	PAS superfamily	-	-
Q#3 -	BraA06g006450.3C	specific	396875	1008	1119	6.74007e-16	74.7287	pfam02518	HATPase_c	-	cl00075
Q#3 -	BraA06g006450.3C	superfamily	412147	1008	1119	6.74007e-16	74.7287	cl00075	HATPase superfamily	-	-
Q#3 -	BraA06g006450.3C	specific	396252	218	403	1.08947e-10	60.5742	pfam01590	GAF	-	cl21515
Q#3 -	BraA06g006450.3C	superfamily	419704	218	403	1.08947e-10	60.5742	cl21515	GAF superfamily	-	-
Q#3 -	BraA06g006450.3C	specific	395412	896	960	1.21146e-07	49.4875	pfam00512	HisKA	-	cl29579
Q#3 -	BraA06g006450.3C	superfamily	421864	896	960	1.21146e-07	49.4875	cl29579	HisKA superfamily	-	-
Q#4 -	BjuVA06G05860	specific	395287	414	588	7.95141e-66	219.837	pfam00360	PHY	-	cl21515
Q#4 -	BjuVA06G05860	superfamily	419704	414	588	7.95141e-66	219.837	cl21515	GAF superfamily	-	-
Q#4 -	BjuVA06G05860	specific	400652	70	185	2.66117e-46	161.269	pfam08446	PAS_2	-	cl20158
Q#4 -	BjuVA06G05860	superfamily	400652	70	185	2.66117e-46	161.269	cl20158	PAS_2 superfamily	-	-
Q#4 -	BjuVA06G05860	specific	395786	622	735	1.0015e-22	94.0212	pfam00989	PAS	-	cl38023
Q#4 -	BjuVA06G05860	superfamily	395786	622	735	1.0015e-22	94.0212	cl38023	PAS superfamily	-	-
Q#4 -	BjuVA06G05860	specific	395786	751	874	1.13362e-19	85.5468	pfam00989	PAS	-	cl38023
Q#4 -	BjuVA06G05860	superfamily	395786	751	874	1.13362e-19	85.5468	cl38023	PAS superfamily	-	-
Q#4 -	BjuVA06G05860	specific	396875	1008	1119	6.74007e-16	74.7287	pfam02518	HATPase_c	-	cl00075
Q#4 -	BjuVA06G05860	superfamily	412147	1008	1119	6.74007e-16	74.7287	cl00075	HATPase superfamily	-	-
Q#4 -	BjuVA06G05860	specific	396252	218	403	1.08947e-10	60.5742	pfam01590	GAF	-	cl21515
Q#4 -	BjuVA06G05860	superfamily	419704	218	403	1.08947e-10	60.5742	cl21515	GAF superfamily	-	-
Q#4 -	BjuVA06G05860	specific	395412	896	960	1.21146e-07	49.4875	pfam00512	HisKA	-	cl29579
Q#4 -	BjuVA06G05860	superfamily	421864	896	960	1.21146e-07	49.4875	cl29579	HisKA superfamily	-	-
Q#5 -	BnA06g0228650.1	specific	395287	515	689	2.16326e-66	221.763	pfam00360	PHY	-	cl21515
Q#5 -	BnA06g0228650.1	superfamily	419704	515	689	2.16326e-66	221.763	cl21515	GAF superfamily	-	-
Q#5 -	BnA06g0228650.1	specific	400652	171	286	7.39255e-46	160.114	pfam08446	PAS_2	-	cl20158
Q#5 -	BnA06g0228650.1	superfamily	400652	171	286	7.39255e-46	160.114	cl20158	PAS_2 superfamily	-	-
Q#5 -	BnA06g0228650.1	specific	395786	723	836	8.59989e-23	94.4064	pfam00989	PAS	-	cl38023
Q#5 -	BnA06g0228650.1	superfamily	395786	723	836	8.59989e-23	94.4064	cl38023	PAS superfamily	-	-
Q#5 -	BnA06g0228650.1	specific	395786	852	975	1.0521e-19	85.5468	pfam00989	PAS	-	cl38023
Q#5 -	BnA06g0228650.1	superfamily	395786	852	975	1.0521e-19	85.5468	cl38023	PAS superfamily	-	-
Q#5 -	BnA06g0228650.1	specific	396875	1109	1220	6.01587e-16	74.7287	pfam02518	HATPase_c	-	cl00075
Q#5 -	BnA06g0228650.1	superfamily	412147	1109	1220	6.01587e-16	74.7287	cl00075	HATPase superfamily	-	-
Q#5 -	BnA06g0228650.1	specific	396252	319	504	1.01329e-10	60.5742	pfam01590	GAF	-	cl21515
Q#5 -	BnA06g0228650.1	superfamily	419704	319	504	1.01329e-10	60.5742	cl21515	GAF superfamily	-	-
Q#5 -	BnA06g0228650.1	specific	395412	997	1061	1.18704e-07	49.4875	pfam00512	HisKA	-	cl29579
Q#5 -	BnA06g0228650.1	superfamily	421864	997	1061	1.18704e-07	49.4875	cl29579	HisKA superfamily	-	-
Q#6 -	BnC05g0692990.1	specific	395287	415	589	7.90216e-66	219.837	pfam00360	PHY	-	cl21515
Q#6 -	BnC05g0692990.1	superfamily	419704	415	589	7.90216e-66	219.837	cl21515	GAF superfamily	-	-
Q#6 -	BnC05g0692990.1	specific	400652	70	185	2.66371e-46	161.269	pfam08446	PAS_2	-	cl20158
Q#6 -	BnC05g0692990.1	superfamily	400652	70	185	2.66371e-46	161.269	cl20158	PAS_2 superfamily	-	-
Q#6 -	BnC05g0692990.1	specific	395786	623	736	6.99182e-22	91.71	pfam00989	PAS	-	cl38023
Q#6 -	BnC05g0692990.1	superfamily	395786	623	736	6.99182e-22	91.71	cl38023	PAS superfamily	-	-
Q#6 -	BnC05g0692990.1	specific	395786	752	875	1.13468e-19	85.5468	pfam00989	PAS	-	cl38023
Q#6 -	BnC05g0692990.1	superfamily	395786	752	875	1.13468e-19	85.5468	cl38023	PAS superfamily	-	-
Q#6 -	BnC05g0692990.1	specific	396875	1009	1120	3.31889e-16	75.4991	pfam02518	HATPase_c	-	cl00075
Q#6 -	BnC05g0692990.1	superfamily	412147	1009	1120	3.31889e-16	75.4991	cl00075	HATPase superfamily	-	-
Q#6 -	BnC05g0692990.1	specific	396252	218	404	4.65588e-11	61.3446	pfam01590	GAF	-	cl21515
Q#6 -	BnC05g0692990.1	superfamily	419704	218	404	4.65588e-11	61.3446	cl21515	GAF superfamily	-	-
Q#6 -	BnC05g0692990.1	specific	395412	897	961	1.08869e-07	49.4875	pfam00512	HisKA	-	cl29579
Q#6 -	BnC05g0692990.1	superfamily	421864	897	961	1.08869e-07	49.4875	cl29579	HisKA superfamily	-	-
Q#7 -	BolC05g007340.2J	specific	395287	415	589	7.90216e-66	219.837	pfam00360	PHY	-	cl21515
Q#7 -	BolC05g007340.2J	superfamily	419704	415	589	7.90216e-66	219.837	cl21515	GAF superfamily	-	-
Q#7 -	BolC05g007340.2J	specific	400652	70	185	2.66371e-46	161.269	pfam08446	PAS_2	-	cl20158
Q#7 -	BolC05g007340.2J	superfamily	400652	70	185	2.66371e-46	161.269	cl20158	PAS_2 superfamily	-	-
Q#7 -	BolC05g007340.2J	specific	395786	623	736	7.26878e-22	91.71	pfam00989	PAS	-	cl38023
Q#7 -	BolC05g007340.2J	superfamily	395786	623	736	7.26878e-22	91.71	cl38023	PAS superfamily	-	-
Q#7 -	BolC05g007340.2J	specific	395786	752	875	1.22637e-19	85.1616	pfam00989	PAS	-	cl38023
Q#7 -	BolC05g007340.2J	superfamily	395786	752	875	1.22637e-19	85.1616	cl38023	PAS superfamily	-	-
Q#7 -	BolC05g007340.2J	specific	396875	1009	1120	3.38402e-16	75.4991	pfam02518	HATPase_c	-	cl00075
Q#7 -	BolC05g007340.2J	superfamily	412147	1009	1120	3.38402e-16	75.4991	cl00075	HATPase superfamily	-	-
Q#7 -	BolC05g007340.2J	specific	396252	218	404	4.65588e-11	61.3446	pfam01590	GAF	-	cl21515
Q#7 -	BolC05g007340.2J	superfamily	419704	218	404	4.65588e-11	61.3446	cl21515	GAF superfamily	-	-
Q#7 -	BolC05g007340.2J	specific	395412	897	961	1.11023e-07	49.4875	pfam00512	HisKA	-	cl29579
Q#7 -	BolC05g007340.2J	superfamily	421864	897	961	1.11023e-07	49.4875	cl29579	HisKA superfamily	-	-
Q#8 -	BniB02g004810.2N.1 gene=BniB02g004810.2N	specific	395287	413	587	1.50895e-64	215.985	pfam00360	PHY	-	cl21515
Q#8 -	BniB02g004810.2N.1 gene=BniB02g004810.2N	superfamily	419704	413	587	1.50895e-64	215.985	cl21515	GAF superfamily	-	-
Q#8 -	BniB02g004810.2N.1 gene=BniB02g004810.2N	specific	400652	71	186	8.66957e-45	157.032	pfam08446	PAS_2	-	cl20158
Q#8 -	BniB02g004810.2N.1 gene=BniB02g004810.2N	superfamily	400652	71	186	8.66957e-45	157.032	cl20158	PAS_2 superfamily	-	-
Q#8 -	BniB02g004810.2N.1 gene=BniB02g004810.2N	specific	395786	622	735	1.40586e-20	87.858	pfam00989	PAS	-	cl38023
Q#8 -	BniB02g004810.2N.1 gene=BniB02g004810.2N	superfamily	395786	622	735	1.40586e-20	87.858	cl38023	PAS superfamily	-	-
Q#8 -	BniB02g004810.2N.1 gene=BniB02g004810.2N	specific	395786	751	875	8.31131e-19	82.8504	pfam00989	PAS	-	cl38023
Q#8 -	BniB02g004810.2N.1 gene=BniB02g004810.2N	superfamily	395786	751	875	8.31131e-19	82.8504	cl38023	PAS superfamily	-	-
Q#8 -	BniB02g004810.2N.1 gene=BniB02g004810.2N	specific	396875	1009	1120	9.95138e-16	73.9583	pfam02518	HATPase_c	-	cl00075
Q#8 -	BniB02g004810.2N.1 gene=BniB02g004810.2N	superfamily	412147	1009	1120	9.95138e-16	73.9583	cl00075	HATPase superfamily	-	-
Q#8 -	BniB02g004810.2N.1 gene=BniB02g004810.2N	specific	396252	219	402	6.85523e-11	60.9594	pfam01590	GAF	-	cl21515
Q#8 -	BniB02g004810.2N.1 gene=BniB02g004810.2N	superfamily	419704	219	402	6.85523e-11	60.9594	cl21515	GAF superfamily	-	-
Q#8 -	BniB02g004810.2N.1 gene=BniB02g004810.2N	specific	395412	902	961	3.89302e-08	51.0283	pfam00512	HisKA	-	cl29579
Q#8 -	BniB02g004810.2N.1 gene=BniB02g004810.2N	superfamily	421864	902	961	3.89302e-08	51.0283	cl29579	HisKA superfamily	-	-
Q#9 -	BjuVB02G03340	specific	395287	413	587	8.4657e-66	219.837	pfam00360	PHY	-	cl21515
Q#9 -	BjuVB02G03340	superfamily	419704	413	587	8.4657e-66	219.837	cl21515	GAF superfamily	-	-
Q#9 -	BjuVB02G03340	specific	400652	71	186	2.21532e-46	161.269	pfam08446	PAS_2	-	cl20158
Q#9 -	BjuVB02G03340	superfamily	400652	71	186	2.21532e-46	161.269	cl20158	PAS_2 superfamily	-	-
Q#9 -	BjuVB02G03340	specific	395786	622	735	1.53429e-20	87.858	pfam00989	PAS	-	cl38023
Q#9 -	BjuVB02G03340	superfamily	395786	622	735	1.53429e-20	87.858	cl38023	PAS superfamily	-	-
Q#9 -	BjuVB02G03340	specific	395786	751	875	2.5647e-18	81.6948	pfam00989	PAS	-	cl38023
Q#9 -	BjuVB02G03340	superfamily	395786	751	875	2.5647e-18	81.6948	cl38023	PAS superfamily	-	-
Q#9 -	BjuVB02G03340	specific	396875	1009	1115	5.14201e-15	72.0323	pfam02518	HATPase_c	-	cl00075
Q#9 -	BjuVB02G03340	superfamily	412147	1009	1115	5.14201e-15	72.0323	cl00075	HATPase superfamily	-	-
Q#9 -	BjuVB02G03340	specific	396252	219	402	1.28536e-10	60.189	pfam01590	GAF	-	cl21515
Q#9 -	BjuVB02G03340	superfamily	419704	219	402	1.28536e-10	60.189	cl21515	GAF superfamily	-	-
Q#9 -	BjuVB02G03340	specific	395412	902	961	7.72706e-08	49.8727	pfam00512	HisKA	-	cl29579
Q#9 -	BjuVB02G03340	superfamily	421864	902	961	7.72706e-08	49.8727	cl29579	HisKA superfamily	-	-
Q#10 -	BraA09g062320.3C	specific	395287	411	585	2.4e-65	218.297	pfam00360	PHY	-	cl21515
Q#10 -	BraA09g062320.3C	superfamily	419704	411	585	2.4e-65	218.297	cl21515	GAF superfamily	-	-
Q#10 -	BraA09g062320.3C	specific	400652	73	188	1.06706e-46	162.425	pfam08446	PAS_2	-	cl20158
Q#10 -	BraA09g062320.3C	superfamily	400652	73	188	1.06706e-46	162.425	cl20158	PAS_2 superfamily	-	-
Q#10 -	BraA09g062320.3C	specific	395786	619	732	1.53113e-21	90.9396	pfam00989	PAS	-	cl38023
Q#10 -	BraA09g062320.3C	superfamily	395786	619	732	1.53113e-21	90.9396	cl38023	PAS superfamily	-	-
Q#10 -	BraA09g062320.3C	specific	395786	748	872	3.13623e-18	81.3096	pfam00989	PAS	-	cl38023
Q#10 -	BraA09g062320.3C	superfamily	395786	748	872	3.13623e-18	81.3096	cl38023	PAS superfamily	-	-
Q#10 -	BraA09g062320.3C	specific	396875	1006	1117	5.87173e-16	74.7287	pfam02518	HATPase_c	-	cl00075
Q#10 -	BraA09g062320.3C	superfamily	412147	1006	1117	5.87173e-16	74.7287	cl00075	HATPase superfamily	-	-
Q#10 -	BraA09g062320.3C	specific	396252	221	400	5.26462e-11	61.3446	pfam01590	GAF	-	cl21515
Q#10 -	BraA09g062320.3C	superfamily	419704	221	400	5.26462e-11	61.3446	cl21515	GAF superfamily	-	-
Q#10 -	BraA09g062320.3C	specific	395412	894	958	4.5842e-07	47.9467	pfam00512	HisKA	-	cl29579
Q#10 -	BraA09g062320.3C	superfamily	421864	894	958	4.5842e-07	47.9467	cl29579	HisKA superfamily	-	-
Q#11 -	BolC08g056510.2J	specific	395287	412	586	1.1332e-65	219.452	pfam00360	PHY	-	cl21515
Q#11 -	BolC08g056510.2J	superfamily	419704	412	586	1.1332e-65	219.452	cl21515	GAF superfamily	-	-
Q#11 -	BolC08g056510.2J	specific	400652	73	188	3.13832e-46	160.884	pfam08446	PAS_2	-	cl20158
Q#11 -	BolC08g056510.2J	superfamily	400652	73	188	3.13832e-46	160.884	cl20158	PAS_2 superfamily	-	-
Q#11 -	BolC08g056510.2J	specific	395786	620	733	5.06987e-22	92.0952	pfam00989	PAS	-	cl38023
Q#11 -	BolC08g056510.2J	superfamily	395786	620	733	5.06987e-22	92.0952	cl38023	PAS superfamily	-	-
Q#11 -	BolC08g056510.2J	specific	395786	749	874	9.42577e-20	85.5468	pfam00989	PAS	-	cl38023
Q#11 -	BolC08g056510.2J	superfamily	395786	749	874	9.42577e-20	85.5468	cl38023	PAS superfamily	-	-
Q#11 -	BolC08g056510.2J	specific	396875	1008	1119	8.10681e-16	74.3435	pfam02518	HATPase_c	-	cl00075
Q#11 -	BolC08g056510.2J	superfamily	412147	1008	1119	8.10681e-16	74.3435	cl00075	HATPase superfamily	-	-
Q#11 -	BolC08g056510.2J	specific	396252	221	401	7.39964e-11	60.9594	pfam01590	GAF	-	cl21515
Q#11 -	BolC08g056510.2J	superfamily	419704	221	401	7.39964e-11	60.9594	cl21515	GAF superfamily	-	-
Q#11 -	BolC08g056510.2J	specific	395412	896	960	2.68101e-08	51.4135	pfam00512	HisKA	-	cl29579
Q#11 -	BolC08g056510.2J	superfamily	421864	896	960	2.68101e-08	51.4135	cl29579	HisKA superfamily	-	-
Q#12 -	BnC08g0884340.1	specific	395287	412	586	1.1332e-65	219.452	pfam00360	PHY	-	cl21515
Q#12 -	BnC08g0884340.1	superfamily	419704	412	586	1.1332e-65	219.452	cl21515	GAF superfamily	-	-
Q#12 -	BnC08g0884340.1	specific	400652	73	188	3.13832e-46	160.884	pfam08446	PAS_2	-	cl20158
Q#12 -	BnC08g0884340.1	superfamily	400652	73	188	3.13832e-46	160.884	cl20158	PAS_2 superfamily	-	-
Q#12 -	BnC08g0884340.1	specific	395786	620	733	5.06987e-22	92.0952	pfam00989	PAS	-	cl38023
Q#12 -	BnC08g0884340.1	superfamily	395786	620	733	5.06987e-22	92.0952	cl38023	PAS superfamily	-	-
Q#12 -	BnC08g0884340.1	specific	395786	749	874	9.42577e-20	85.5468	pfam00989	PAS	-	cl38023
Q#12 -	BnC08g0884340.1	superfamily	395786	749	874	9.42577e-20	85.5468	cl38023	PAS superfamily	-	-
Q#12 -	BnC08g0884340.1	specific	396875	1008	1119	8.10681e-16	74.3435	pfam02518	HATPase_c	-	cl00075
Q#12 -	BnC08g0884340.1	superfamily	412147	1008	1119	8.10681e-16	74.3435	cl00075	HATPase superfamily	-	-
Q#12 -	BnC08g0884340.1	specific	396252	221	401	7.39964e-11	60.9594	pfam01590	GAF	-	cl21515
Q#12 -	BnC08g0884340.1	superfamily	419704	221	401	7.39964e-11	60.9594	cl21515	GAF superfamily	-	-
Q#12 -	BnC08g0884340.1	specific	395412	896	960	2.68101e-08	51.4135	pfam00512	HisKA	-	cl29579
Q#12 -	BnC08g0884340.1	superfamily	421864	896	960	2.68101e-08	51.4135	cl29579	HisKA superfamily	-	-
Q#13 -	BjuVA09G65220	specific	395287	411	585	1.75413e-64	215.985	pfam00360	PHY	-	cl21515
Q#13 -	BjuVA09G65220	superfamily	419704	411	585	1.75413e-64	215.985	cl21515	GAF superfamily	-	-
Q#13 -	BjuVA09G65220	specific	400652	73	188	1.01752e-46	162.425	pfam08446	PAS_2	-	cl20158
Q#13 -	BjuVA09G65220	superfamily	400652	73	188	1.01752e-46	162.425	cl20158	PAS_2 superfamily	-	-
Q#13 -	BjuVA09G65220	specific	395786	619	732	2.56431e-21	90.1692	pfam00989	PAS	-	cl38023
Q#13 -	BjuVA09G65220	superfamily	395786	619	732	2.56431e-21	90.1692	cl38023	PAS superfamily	-	-
Q#13 -	BjuVA09G65220	specific	395786	748	873	1.01779e-19	85.5468	pfam00989	PAS	-	cl38023
Q#13 -	BjuVA09G65220	superfamily	395786	748	873	1.01779e-19	85.5468	cl38023	PAS superfamily	-	-
Q#13 -	BjuVA09G65220	specific	396875	1007	1118	5.88039e-15	72.0323	pfam02518	HATPase_c	-	cl00075
Q#13 -	BjuVA09G65220	superfamily	412147	1007	1118	5.88039e-15	72.0323	cl00075	HATPase superfamily	-	-
Q#13 -	BjuVA09G65220	specific	396252	221	400	4.92467e-11	61.3446	pfam01590	GAF	-	cl21515
Q#13 -	BjuVA09G65220	superfamily	419704	221	400	4.92467e-11	61.3446	cl21515	GAF superfamily	-	-
Q#13 -	BjuVA09G65220	specific	395412	895	959	9.75715e-08	49.8727	pfam00512	HisKA	-	cl29579
Q#13 -	BjuVA09G65220	superfamily	421864	895	959	9.75715e-08	49.8727	cl29579	HisKA superfamily	-	-
Q#14 -	BnA09g0389320.1	specific	395287	411	585	1.42292e-64	215.985	pfam00360	PHY	-	cl21515
Q#14 -	BnA09g0389320.1	superfamily	419704	411	585	1.42292e-64	215.985	cl21515	GAF superfamily	-	-
Q#14 -	BnA09g0389320.1	specific	400652	73	188	7.89271e-47	162.81	pfam08446	PAS_2	-	cl20158
Q#14 -	BnA09g0389320.1	superfamily	400652	73	188	7.89271e-47	162.81	cl20158	PAS_2 superfamily	-	-
Q#14 -	BnA09g0389320.1	specific	395786	619	732	2.49827e-21	90.1692	pfam00989	PAS	-	cl38023
Q#14 -	BnA09g0389320.1	superfamily	395786	619	732	2.49827e-21	90.1692	cl38023	PAS superfamily	-	-
Q#14 -	BnA09g0389320.1	specific	395786	748	872	2.42335e-19	84.3912	pfam00989	PAS	-	cl38023
Q#14 -	BnA09g0389320.1	superfamily	395786	748	872	2.42335e-19	84.3912	cl38023	PAS superfamily	-	-
Q#14 -	BnA09g0389320.1	specific	396252	221	400	4.83825e-11	61.3446	pfam01590	GAF	-	cl21515
Q#14 -	BnA09g0389320.1	superfamily	419704	221	400	4.83825e-11	61.3446	cl21515	GAF superfamily	-	-
Q#14 -	BnA09g0389320.1	specific	395412	894	958	3.86958e-07	47.9467	pfam00512	HisKA	-	cl29579
Q#14 -	BnA09g0389320.1	superfamily	421864	894	958	3.86958e-07	47.9467	cl29579	HisKA superfamily	-	-
Q#15 -	BraA05g030340.3C	specific	395287	443	621	1.67461e-68	227.541	pfam00360	PHY	-	cl21515
Q#15 -	BraA05g030340.3C	superfamily	419704	443	621	1.67461e-68	227.541	cl21515	GAF superfamily	-	-
Q#15 -	BraA05g030340.3C	specific	400652	102	218	2.53274e-50	172.825	pfam08446	PAS_2	-	cl20158
Q#15 -	BraA05g030340.3C	superfamily	400652	102	218	2.53274e-50	172.825	cl20158	PAS_2 superfamily	-	-
Q#15 -	BraA05g030340.3C	specific	395786	652	768	3.1986e-24	98.6436	pfam00989	PAS	-	cl38023
Q#15 -	BraA05g030340.3C	superfamily	395786	652	768	3.1986e-24	98.6436	cl38023	PAS superfamily	-	-
Q#15 -	BraA05g030340.3C	specific	395786	783	903	4.61618e-22	92.4804	pfam00989	PAS	-	cl38023
Q#15 -	BraA05g030340.3C	superfamily	395786	783	903	4.61618e-22	92.4804	cl38023	PAS superfamily	-	-
Q#15 -	BraA05g030340.3C	specific	396875	1037	1148	3.36309e-14	69.7211	pfam02518	HATPase_c	-	cl00075
Q#15 -	BraA05g030340.3C	superfamily	412147	1037	1148	3.36309e-14	69.7211	cl00075	HATPase superfamily	-	-
Q#15 -	BraA05g030340.3C	specific	396252	251	432	3.02262e-11	62.115	pfam01590	GAF	-	cl21515
Q#15 -	BraA05g030340.3C	superfamily	419704	251	432	3.02262e-11	62.115	cl21515	GAF superfamily	-	-
Q#15 -	BraA05g030340.3C	specific	395412	926	989	1.27314e-10	57.9619	pfam00512	HisKA	-	cl29579
Q#15 -	BraA05g030340.3C	superfamily	421864	926	989	1.27314e-10	57.9619	cl29579	HisKA superfamily	-	-
Q#16 -	BjuVA05G32720	specific	395287	443	621	1.65823e-68	227.541	pfam00360	PHY	-	cl21515
Q#16 -	BjuVA05G32720	superfamily	419704	443	621	1.65823e-68	227.541	cl21515	GAF superfamily	-	-
Q#16 -	BjuVA05G32720	specific	400652	102	218	2.53274e-50	172.825	pfam08446	PAS_2	-	cl20158
Q#16 -	BjuVA05G32720	superfamily	400652	102	218	2.53274e-50	172.825	cl20158	PAS_2 superfamily	-	-
Q#16 -	BjuVA05G32720	specific	395786	652	768	3.1986e-24	98.6436	pfam00989	PAS	-	cl38023
Q#16 -	BjuVA05G32720	superfamily	395786	652	768	3.1986e-24	98.6436	cl38023	PAS superfamily	-	-
Q#16 -	BjuVA05G32720	specific	395786	783	903	4.66123e-22	92.0952	pfam00989	PAS	-	cl38023
Q#16 -	BjuVA05G32720	superfamily	395786	783	903	4.66123e-22	92.0952	cl38023	PAS superfamily	-	-
Q#16 -	BjuVA05G32720	specific	396875	1037	1148	3.36309e-14	69.7211	pfam02518	HATPase_c	-	cl00075
Q#16 -	BjuVA05G32720	superfamily	412147	1037	1148	3.36309e-14	69.7211	cl00075	HATPase superfamily	-	-
Q#16 -	BjuVA05G32720	specific	396252	251	432	2.9647e-11	62.115	pfam01590	GAF	-	cl21515
Q#16 -	BjuVA05G32720	superfamily	419704	251	432	2.9647e-11	62.115	cl21515	GAF superfamily	-	-
Q#16 -	BjuVA05G32720	specific	395412	926	989	1.29828e-10	57.9619	pfam00512	HisKA	-	cl29579
Q#16 -	BjuVA05G32720	superfamily	421864	926	989	1.29828e-10	57.9619	cl29579	HisKA superfamily	-	-
Q#17 -	BjuVB06G52060	specific	395287	410	585	2.4128e-65	218.297	pfam00360	PHY	-	cl21515
Q#17 -	BjuVB06G52060	superfamily	419704	410	585	2.4128e-65	218.297	cl21515	GAF superfamily	-	-
Q#17 -	BjuVB06G52060	specific	400652	73	185	1.44019e-44	156.262	pfam08446	PAS_2	-	cl20158
Q#17 -	BjuVB06G52060	superfamily	400652	73	185	1.44019e-44	156.262	cl20158	PAS_2 superfamily	-	-
Q#17 -	BjuVB06G52060	specific	395786	612	727	1.04788e-24	99.7992	pfam00989	PAS	-	cl38023
Q#17 -	BjuVB06G52060	superfamily	395786	612	727	1.04788e-24	99.7992	cl38023	PAS superfamily	-	-
Q#17 -	BjuVB06G52060	specific	395786	742	866	3.83304e-19	84.006	pfam00989	PAS	-	cl38023
Q#17 -	BjuVB06G52060	superfamily	395786	742	866	3.83304e-19	84.006	cl38023	PAS superfamily	-	-
Q#17 -	BjuVB06G52060	specific	396875	1000	1116	5.02058e-12	63.5579	pfam02518	HATPase_c	-	cl00075
Q#17 -	BjuVB06G52060	superfamily	412147	1000	1116	5.02058e-12	63.5579	cl00075	HATPase superfamily	-	-
Q#17 -	BjuVB06G52060	specific	396252	218	396	8.343e-11	60.5742	pfam01590	GAF	-	cl21515
Q#17 -	BjuVB06G52060	superfamily	419704	218	396	8.343e-11	60.5742	cl21515	GAF superfamily	-	-
Q#18 -	BjuVB01G37740	specific	395287	447	625	9.69318e-69	228.312	pfam00360	PHY	-	cl21515
Q#18 -	BjuVB01G37740	superfamily	419704	447	625	9.69318e-69	228.312	cl21515	GAF superfamily	-	-
Q#18 -	BjuVB01G37740	specific	400652	106	222	4.30743e-51	175.136	pfam08446	PAS_2	-	cl20158
Q#18 -	BjuVB01G37740	superfamily	400652	106	222	4.30743e-51	175.136	cl20158	PAS_2 superfamily	-	-
Q#18 -	BjuVB01G37740	specific	395786	656	772	6.45881e-24	97.488	pfam00989	PAS	-	cl38023
Q#18 -	BjuVB01G37740	superfamily	395786	656	772	6.45881e-24	97.488	cl38023	PAS superfamily	-	-
Q#18 -	BjuVB01G37740	specific	395786	787	907	1.48721e-22	93.636	pfam00989	PAS	-	cl38023
Q#18 -	BjuVB01G37740	superfamily	395786	787	907	1.48721e-22	93.636	cl38023	PAS superfamily	-	-
Q#18 -	BjuVB01G37740	specific	396875	1041	1152	1.59701e-14	70.8767	pfam02518	HATPase_c	-	cl00075
Q#18 -	BjuVB01G37740	superfamily	412147	1041	1152	1.59701e-14	70.8767	cl00075	HATPase superfamily	-	-
Q#18 -	BjuVB01G37740	specific	395412	930	993	1.80902e-11	60.2731	pfam00512	HisKA	-	cl29579
Q#18 -	BjuVB01G37740	superfamily	421864	930	993	1.80902e-11	60.2731	cl29579	HisKA superfamily	-	-
Q#18 -	BjuVB01G37740	specific	396252	255	436	5.5798e-11	61.3446	pfam01590	GAF	-	cl21515
Q#18 -	BjuVB01G37740	superfamily	419704	255	436	5.5798e-11	61.3446	cl21515	GAF superfamily	-	-
Q#19 -	BraA05g015210.3C	specific	395287	408	584	2.37701e-62	209.822	pfam00360	PHY	-	cl21515
Q#19 -	BraA05g015210.3C	superfamily	419704	408	584	2.37701e-62	209.822	cl21515	GAF superfamily	-	-
Q#19 -	BraA05g015210.3C	specific	400652	69	184	6.17379e-47	163.195	pfam08446	PAS_2	-	cl20158
Q#19 -	BraA05g015210.3C	superfamily	400652	69	184	6.17379e-47	163.195	cl20158	PAS_2 superfamily	-	-
Q#19 -	BraA05g015210.3C	specific	395786	612	727	3.59646e-24	98.2584	pfam00989	PAS	-	cl38023
Q#19 -	BraA05g015210.3C	superfamily	395786	612	727	3.59646e-24	98.2584	cl38023	PAS superfamily	-	-
Q#19 -	BraA05g015210.3C	specific	395786	742	866	2.31303e-19	84.3912	pfam00989	PAS	-	cl38023
Q#19 -	BraA05g015210.3C	superfamily	395786	742	866	2.31303e-19	84.3912	cl38023	PAS superfamily	-	-
Q#19 -	BraA05g015210.3C	specific	396875	1000	1116	4.78244e-12	63.5579	pfam02518	HATPase_c	-	cl00075
Q#19 -	BraA05g015210.3C	superfamily	412147	1000	1116	4.78244e-12	63.5579	cl00075	HATPase superfamily	-	-
Q#19 -	BraA05g015210.3C	specific	396252	221	388	1.02053e-09	57.4926	pfam01590	GAF	-	cl21515
Q#19 -	BraA05g015210.3C	superfamily	419704	221	388	1.02053e-09	57.4926	cl21515	GAF superfamily	-	-
Q#20 -	BniB06g060920.2N.1 gene=BniB06g060920.2N	specific	395287	407	582	2.38645e-65	218.297	pfam00360	PHY	-	cl21515
Q#20 -	BniB06g060920.2N.1 gene=BniB06g060920.2N	superfamily	419704	407	582	2.38645e-65	218.297	cl21515	GAF superfamily	-	-
Q#20 -	BniB06g060920.2N.1 gene=BniB06g060920.2N	specific	400652	70	182	2.09651e-44	155.877	pfam08446	PAS_2	-	cl20158
Q#20 -	BniB06g060920.2N.1 gene=BniB06g060920.2N	superfamily	400652	70	182	2.09651e-44	155.877	cl20158	PAS_2 superfamily	-	-
Q#20 -	BniB06g060920.2N.1 gene=BniB06g060920.2N	specific	395786	609	724	1.07581e-24	99.7992	pfam00989	PAS	-	cl38023
Q#20 -	BniB06g060920.2N.1 gene=BniB06g060920.2N	superfamily	395786	609	724	1.07581e-24	99.7992	cl38023	PAS superfamily	-	-
Q#20 -	BniB06g060920.2N.1 gene=BniB06g060920.2N	specific	395786	739	863	4.01241e-19	84.006	pfam00989	PAS	-	cl38023
Q#20 -	BniB06g060920.2N.1 gene=BniB06g060920.2N	superfamily	395786	739	863	4.01241e-19	84.006	cl38023	PAS superfamily	-	-
Q#20 -	BniB06g060920.2N.1 gene=BniB06g060920.2N	specific	396875	997	1113	1.28414e-12	65.0987	pfam02518	HATPase_c	-	cl00075
Q#20 -	BniB06g060920.2N.1 gene=BniB06g060920.2N	superfamily	412147	997	1113	1.28414e-12	65.0987	cl00075	HATPase superfamily	-	-
Q#20 -	BniB06g060920.2N.1 gene=BniB06g060920.2N	specific	396252	215	393	8.48148e-11	60.5742	pfam01590	GAF	-	cl21515
Q#20 -	BniB06g060920.2N.1 gene=BniB06g060920.2N	superfamily	419704	215	393	8.48148e-11	60.5742	cl21515	GAF superfamily	-	-
Q#21 -	BolC06g017050.2J	specific	395287	408	584	4.65303e-64	214.83	pfam00360	PHY	-	cl21515
Q#21 -	BolC06g017050.2J	superfamily	419704	408	584	4.65303e-64	214.83	cl21515	GAF superfamily	-	-
Q#21 -	BolC06g017050.2J	specific	400652	68	184	5.10059e-48	166.277	pfam08446	PAS_2	-	cl20158
Q#21 -	BolC06g017050.2J	superfamily	400652	68	184	5.10059e-48	166.277	cl20158	PAS_2 superfamily	-	-
Q#21 -	BolC06g017050.2J	specific	395786	612	727	3.35618e-23	95.562	pfam00989	PAS	-	cl38023
Q#21 -	BolC06g017050.2J	superfamily	395786	612	727	3.35618e-23	95.562	cl38023	PAS superfamily	-	-
Q#21 -	BolC06g017050.2J	specific	395786	742	866	1.04246e-18	82.8504	pfam00989	PAS	-	cl38023
Q#21 -	BolC06g017050.2J	superfamily	395786	742	866	1.04246e-18	82.8504	cl38023	PAS superfamily	-	-
Q#21 -	BolC06g017050.2J	specific	396875	1000	1116	8.48548e-12	62.7875	pfam02518	HATPase_c	-	cl00075
Q#21 -	BolC06g017050.2J	superfamily	412147	1000	1116	8.48548e-12	62.7875	cl00075	HATPase superfamily	-	-
Q#21 -	BolC06g017050.2J	specific	396252	221	394	3.9575e-10	58.6482	pfam01590	GAF	-	cl21515
Q#21 -	BolC06g017050.2J	superfamily	419704	221	394	3.9575e-10	58.6482	cl21515	GAF superfamily	-	-
Q#22 -	BnUnng1012480.1	specific	395287	408	585	2.01814e-62	210.207	pfam00360	PHY	-	cl21515
Q#22 -	BnUnng1012480.1	superfamily	419704	408	585	2.01814e-62	210.207	cl21515	GAF superfamily	-	-
Q#22 -	BnUnng1012480.1	specific	400652	68	184	5.30773e-48	165.892	pfam08446	PAS_2	-	cl20158
Q#22 -	BnUnng1012480.1	superfamily	400652	68	184	5.30773e-48	165.892	cl20158	PAS_2 superfamily	-	-
Q#22 -	BnUnng1012480.1	specific	395786	613	728	4.15946e-23	95.1768	pfam00989	PAS	-	cl38023
Q#22 -	BnUnng1012480.1	superfamily	395786	613	728	4.15946e-23	95.1768	cl38023	PAS superfamily	-	-
Q#22 -	BnUnng1012480.1	specific	395786	743	867	1.18389e-18	82.4652	pfam00989	PAS	-	cl38023
Q#22 -	BnUnng1012480.1	superfamily	395786	743	867	1.18389e-18	82.4652	cl38023	PAS superfamily	-	-
Q#22 -	BnUnng1012480.1	specific	396875	1001	1117	9.00347e-12	62.7875	pfam02518	HATPase_c	-	cl00075
Q#22 -	BnUnng1012480.1	superfamily	412147	1001	1117	9.00347e-12	62.7875	cl00075	HATPase superfamily	-	-
Q#22 -	BnUnng1012480.1	specific	396252	221	394	4.07786e-10	58.6482	pfam01590	GAF	-	cl21515
Q#22 -	BnUnng1012480.1	superfamily	419704	221	394	4.07786e-10	58.6482	cl21515	GAF superfamily	-	-
Q#23 -	BnA08g0321690.1	specific	395287	408	584	2.32764e-63	212.904	pfam00360	PHY	-	cl21515
Q#23 -	BnA08g0321690.1	superfamily	419704	408	584	2.32764e-63	212.904	cl21515	GAF superfamily	-	-
Q#23 -	BnA08g0321690.1	specific	400652	69	184	5.93878e-47	163.195	pfam08446	PAS_2	-	cl20158
Q#23 -	BnA08g0321690.1	superfamily	400652	69	184	5.93878e-47	163.195	cl20158	PAS_2 superfamily	-	-
Q#23 -	BnA08g0321690.1	specific	395786	612	727	3.45945e-24	98.2584	pfam00989	PAS	-	cl38023
Q#23 -	BnA08g0321690.1	superfamily	395786	612	727	3.45945e-24	98.2584	cl38023	PAS superfamily	-	-
Q#23 -	BnA08g0321690.1	specific	395786	742	866	2.2466e-19	84.3912	pfam00989	PAS	-	cl38023
Q#23 -	BnA08g0321690.1	superfamily	395786	742	866	2.2466e-19	84.3912	cl38023	PAS superfamily	-	-
Q#23 -	BnA08g0321690.1	specific	396875	1000	1116	5.06961e-12	63.5579	pfam02518	HATPase_c	-	cl00075
Q#23 -	BnA08g0321690.1	superfamily	412147	1000	1116	5.06961e-12	63.5579	cl00075	HATPase superfamily	-	-
Q#23 -	BnA08g0321690.1	specific	396252	221	394	5.71424e-10	58.263	pfam01590	GAF	-	cl21515
Q#23 -	BnA08g0321690.1	superfamily	419704	221	394	5.71424e-10	58.263	cl21515	GAF superfamily	-	-
Q#24 -	BnC05g0721960.1	specific	395287	442	620	1.61002e-68	227.541	pfam00360	PHY	-	cl21515
Q#24 -	BnC05g0721960.1	superfamily	419704	442	620	1.61002e-68	227.541	cl21515	GAF superfamily	-	-
Q#24 -	BnC05g0721960.1	specific	400652	101	217	7.3165e-51	174.366	pfam08446	PAS_2	-	cl20158
Q#24 -	BnC05g0721960.1	superfamily	400652	101	217	7.3165e-51	174.366	cl20158	PAS_2 superfamily	-	-
Q#24 -	BnC05g0721960.1	specific	395786	652	768	6.69058e-24	97.488	pfam00989	PAS	-	cl38023
Q#24 -	BnC05g0721960.1	superfamily	395786	652	768	6.69058e-24	97.488	cl38023	PAS superfamily	-	-
Q#24 -	BnC05g0721960.1	specific	395786	783	903	2.00245e-22	93.2508	pfam00989	PAS	-	cl38023
Q#24 -	BnC05g0721960.1	superfamily	395786	783	903	2.00245e-22	93.2508	cl38023	PAS superfamily	-	-
Q#24 -	BnC05g0721960.1	specific	396875	1037	1148	1.36307e-13	68.1803	pfam02518	HATPase_c	-	cl00075
Q#24 -	BnC05g0721960.1	superfamily	412147	1037	1148	1.36307e-13	68.1803	cl00075	HATPase superfamily	-	-
Q#24 -	BnC05g0721960.1	specific	396252	250	431	2.77059e-11	62.115	pfam01590	GAF	-	cl21515
Q#24 -	BnC05g0721960.1	superfamily	419704	250	431	2.77059e-11	62.115	cl21515	GAF superfamily	-	-
Q#24 -	BnC05g0721960.1	specific	395412	926	989	3.19169e-10	56.8063	pfam00512	HisKA	-	cl29579
Q#24 -	BnC05g0721960.1	superfamily	421864	926	989	3.19169e-10	56.8063	cl29579	HisKA superfamily	-	-
Q#25 -	BolC05g049250.2J	specific	395287	442	620	1.07961e-68	228.312	pfam00360	PHY	-	cl21515
Q#25 -	BolC05g049250.2J	superfamily	419704	442	620	1.07961e-68	228.312	cl21515	GAF superfamily	-	-
Q#25 -	BolC05g049250.2J	specific	400652	101	217	6.84314e-51	174.366	pfam08446	PAS_2	-	cl20158
Q#25 -	BolC05g049250.2J	superfamily	400652	101	217	6.84314e-51	174.366	cl20158	PAS_2 superfamily	-	-
Q#25 -	BolC05g049250.2J	specific	395786	805	925	1.58637e-22	93.636	pfam00989	PAS	-	cl38023
Q#25 -	BolC05g049250.2J	superfamily	395786	805	925	1.58637e-22	93.636	cl38023	PAS superfamily	-	-
Q#25 -	BolC05g049250.2J	specific	395786	651	790	7.49226e-20	85.932	pfam00989	PAS	-	cl38023
Q#25 -	BolC05g049250.2J	superfamily	395786	651	790	7.49226e-20	85.932	cl38023	PAS superfamily	-	-
Q#25 -	BolC05g049250.2J	specific	396875	1059	1170	1.32407e-13	68.1803	pfam02518	HATPase_c	-	cl00075
Q#25 -	BolC05g049250.2J	superfamily	412147	1059	1170	1.32407e-13	68.1803	cl00075	HATPase superfamily	-	-
Q#25 -	BolC05g049250.2J	specific	396252	250	431	2.61579e-11	62.115	pfam01590	GAF	-	cl21515
Q#25 -	BolC05g049250.2J	superfamily	419704	250	431	2.61579e-11	62.115	cl21515	GAF superfamily	-	-
Q#25 -	BolC05g049250.2J	specific	395412	948	1011	2.92089e-10	56.8063	pfam00512	HisKA	-	cl29579
Q#25 -	BolC05g049250.2J	superfamily	421864	948	1011	2.92089e-10	56.8063	cl29579	HisKA superfamily	-	-
Q#26 -	BniB01g047710.2N.1 gene=BniB01g047710.2N	specific	395287	447	625	5.464e-69	228.697	pfam00360	PHY	-	cl21515
Q#26 -	BniB01g047710.2N.1 gene=BniB01g047710.2N	superfamily	419704	447	625	5.464e-69	228.697	cl21515	GAF superfamily	-	-
Q#26 -	BniB01g047710.2N.1 gene=BniB01g047710.2N	specific	400652	106	222	4.20871e-51	174.751	pfam08446	PAS_2	-	cl20158
Q#26 -	BniB01g047710.2N.1 gene=BniB01g047710.2N	superfamily	400652	106	222	4.20871e-51	174.751	cl20158	PAS_2 superfamily	-	-
Q#26 -	BniB01g047710.2N.1 gene=BniB01g047710.2N	specific	395786	656	772	6.29991e-24	97.488	pfam00989	PAS	-	cl38023
Q#26 -	BniB01g047710.2N.1 gene=BniB01g047710.2N	superfamily	395786	656	772	6.29991e-24	97.488	cl38023	PAS superfamily	-	-
Q#26 -	BniB01g047710.2N.1 gene=BniB01g047710.2N	specific	395786	787	907	1.43659e-22	93.636	pfam00989	PAS	-	cl38023
Q#26 -	BniB01g047710.2N.1 gene=BniB01g047710.2N	superfamily	395786	787	907	1.43659e-22	93.636	cl38023	PAS superfamily	-	-
Q#26 -	BniB01g047710.2N.1 gene=BniB01g047710.2N	specific	395412	930	993	1.55797e-11	60.6583	pfam00512	HisKA	-	cl29579
Q#26 -	BniB01g047710.2N.1 gene=BniB01g047710.2N	superfamily	421864	930	993	1.55797e-11	60.6583	cl29579	HisKA superfamily	-	-
Q#26 -	BniB01g047710.2N.1 gene=BniB01g047710.2N	specific	396252	255	436	2.60612e-11	62.115	pfam01590	GAF	-	cl21515
Q#26 -	BniB01g047710.2N.1 gene=BniB01g047710.2N	superfamily	419704	255	436	2.60612e-11	62.115	cl21515	GAF superfamily	-	-
Q#27 -	BolC03g044710.2J	specific	395287	438	616	9.85257e-66	219.452	pfam00360	PHY	-	cl21515
Q#27 -	BolC03g044710.2J	superfamily	419704	438	616	9.85257e-66	219.452	cl21515	GAF superfamily	-	-
Q#27 -	BolC03g044710.2J	specific	400652	101	217	1.64136e-49	170.514	pfam08446	PAS_2	-	cl20158
Q#27 -	BolC03g044710.2J	superfamily	400652	101	217	1.64136e-49	170.514	cl20158	PAS_2 superfamily	-	-
Q#27 -	BolC03g044710.2J	specific	395786	645	761	4.93122e-23	95.1768	pfam00989	PAS	-	cl38023
Q#27 -	BolC03g044710.2J	superfamily	395786	645	761	4.93122e-23	95.1768	cl38023	PAS superfamily	-	-
Q#27 -	BolC03g044710.2J	specific	395786	776	896	8.31653e-21	88.6284	pfam00989	PAS	-	cl38023
Q#27 -	BolC03g044710.2J	superfamily	395786	776	896	8.31653e-21	88.6284	cl38023	PAS superfamily	-	-
Q#27 -	BolC03g044710.2J	specific	396875	1028	1139	5.89624e-13	66.2543	pfam02518	HATPase_c	-	cl00075
Q#27 -	BolC03g044710.2J	superfamily	412147	1028	1139	5.89624e-13	66.2543	cl00075	HATPase superfamily	-	-
Q#27 -	BolC03g044710.2J	specific	396252	250	427	2.16847e-11	62.5002	pfam01590	GAF	-	cl21515
Q#27 -	BolC03g044710.2J	superfamily	419704	250	427	2.16847e-11	62.5002	cl21515	GAF superfamily	-	-
Q#27 -	BolC03g044710.2J	specific	395412	917	980	8.30219e-10	55.6507	pfam00512	HisKA	-	cl29579
Q#27 -	BolC03g044710.2J	superfamily	421864	917	980	8.30219e-10	55.6507	cl29579	HisKA superfamily	-	-
Q#28 -	BnC03g0582300.1	specific	395287	438	616	9.85257e-66	219.452	pfam00360	PHY	-	cl21515
Q#28 -	BnC03g0582300.1	superfamily	419704	438	616	9.85257e-66	219.452	cl21515	GAF superfamily	-	-
Q#28 -	BnC03g0582300.1	specific	400652	101	217	1.64136e-49	170.514	pfam08446	PAS_2	-	cl20158
Q#28 -	BnC03g0582300.1	superfamily	400652	101	217	1.64136e-49	170.514	cl20158	PAS_2 superfamily	-	-
Q#28 -	BnC03g0582300.1	specific	395786	645	761	4.93122e-23	95.1768	pfam00989	PAS	-	cl38023
Q#28 -	BnC03g0582300.1	superfamily	395786	645	761	4.93122e-23	95.1768	cl38023	PAS superfamily	-	-
Q#28 -	BnC03g0582300.1	specific	395786	776	896	8.31653e-21	88.6284	pfam00989	PAS	-	cl38023
Q#28 -	BnC03g0582300.1	superfamily	395786	776	896	8.31653e-21	88.6284	cl38023	PAS superfamily	-	-
Q#28 -	BnC03g0582300.1	specific	396875	1028	1139	5.89624e-13	66.2543	pfam02518	HATPase_c	-	cl00075
Q#28 -	BnC03g0582300.1	superfamily	412147	1028	1139	5.89624e-13	66.2543	cl00075	HATPase superfamily	-	-
Q#28 -	BnC03g0582300.1	specific	396252	250	427	2.16847e-11	62.5002	pfam01590	GAF	-	cl21515
Q#28 -	BnC03g0582300.1	superfamily	419704	250	427	2.16847e-11	62.5002	cl21515	GAF superfamily	-	-
Q#28 -	BnC03g0582300.1	specific	395412	917	980	8.30219e-10	55.6507	pfam00512	HisKA	-	cl29579
Q#28 -	BnC03g0582300.1	superfamily	421864	917	980	8.30219e-10	55.6507	cl29579	HisKA superfamily	-	-
Q#29 -	BnA05g0213170.1	specific	395287	433	611	1.74849e-68	227.541	pfam00360	PHY	-	cl21515
Q#29 -	BnA05g0213170.1	superfamily	419704	433	611	1.74849e-68	227.541	cl21515	GAF superfamily	-	-
Q#29 -	BnA05g0213170.1	specific	400652	102	218	2.32646e-50	172.825	pfam08446	PAS_2	-	cl20158
Q#29 -	BnA05g0213170.1	superfamily	400652	102	218	2.32646e-50	172.825	cl20158	PAS_2 superfamily	-	-
Q#29 -	BnA05g0213170.1	specific	395786	665	781	3.11267e-24	98.6436	pfam00989	PAS	-	cl38023
Q#29 -	BnA05g0213170.1	superfamily	395786	665	781	3.11267e-24	98.6436	cl38023	PAS superfamily	-	-
Q#29 -	BnA05g0213170.1	specific	395786	796	916	4.36318e-22	92.4804	pfam00989	PAS	-	cl38023
Q#29 -	BnA05g0213170.1	superfamily	395786	796	916	4.36318e-22	92.4804	cl38023	PAS superfamily	-	-
Q#29 -	BnA05g0213170.1	specific	396875	1050	1161	3.02784e-14	70.1063	pfam02518	HATPase_c	-	cl00075
Q#29 -	BnA05g0213170.1	superfamily	412147	1050	1161	3.02784e-14	70.1063	cl00075	HATPase superfamily	-	-
Q#29 -	BnA05g0213170.1	specific	395412	939	1002	1.11189e-10	58.3471	pfam00512	HisKA	-	cl29579
Q#29 -	BnA05g0213170.1	superfamily	421864	939	1002	1.11189e-10	58.3471	cl29579	HisKA superfamily	-	-
Q#29 -	BnA05g0213170.1	specific	396252	254	422	2.56213e-07	50.9443	pfam01590	GAF	-	cl21515
Q#29 -	BnA05g0213170.1	superfamily	419704	254	422	2.56213e-07	50.9443	cl21515	GAF superfamily	-	-
Q#30 -	BolC01g011620.2J	specific	395287	399	574	8.85989e-69	227.927	pfam00360	PHY	-	cl21515
Q#30 -	BolC01g011620.2J	superfamily	419704	399	574	8.85989e-69	227.927	cl21515	GAF superfamily	-	-
Q#30 -	BolC01g011620.2J	specific	400652	65	185	3.10687e-45	158.188	pfam08446	PAS_2	-	cl20158
Q#30 -	BolC01g011620.2J	superfamily	400652	65	185	3.10687e-45	158.188	cl20158	PAS_2 superfamily	-	-
Q#30 -	BolC01g011620.2J	specific	395786	604	720	1.00369e-21	91.3248	pfam00989	PAS	-	cl38023
Q#30 -	BolC01g011620.2J	superfamily	395786	604	720	1.00369e-21	91.3248	cl38023	PAS superfamily	-	-
Q#30 -	BolC01g011620.2J	specific	395786	735	859	1.31447e-17	79.3836	pfam00989	PAS	-	cl38023
Q#30 -	BolC01g011620.2J	superfamily	395786	735	859	1.31447e-17	79.3836	cl38023	PAS superfamily	-	-
Q#30 -	BolC01g011620.2J	specific	396252	218	388	1.65642e-12	65.5818	pfam01590	GAF	-	cl21515
Q#30 -	BolC01g011620.2J	superfamily	419704	218	388	1.65642e-12	65.5818	cl21515	GAF superfamily	-	-
Q#30 -	BolC01g011620.2J	specific	396875	987	1090	3.43347e-12	63.9431	pfam02518	HATPase_c	-	cl00075
Q#30 -	BolC01g011620.2J	superfamily	412147	987	1090	3.43347e-12	63.9431	cl00075	HATPase superfamily	-	-
Q#30 -	BolC01g011620.2J	specific	395412	880	939	3.35777e-10	56.8063	pfam00512	HisKA	-	cl29579
Q#30 -	BolC01g011620.2J	superfamily	421864	880	939	3.35777e-10	56.8063	cl29579	HisKA superfamily	-	-
Q#31 -	BjuVB05G18030	specific	395287	399	578	4.40738e-69	228.697	pfam00360	PHY	-	cl21515
Q#31 -	BjuVB05G18030	superfamily	419704	399	578	4.40738e-69	228.697	cl21515	GAF superfamily	-	-
Q#31 -	BjuVB05G18030	specific	400652	66	185	3.17077e-45	158.188	pfam08446	PAS_2	-	cl20158
Q#31 -	BjuVB05G18030	superfamily	400652	66	185	3.17077e-45	158.188	cl20158	PAS_2 superfamily	-	-
Q#31 -	BjuVB05G18030	specific	395786	601	721	9.47771e-22	91.3248	pfam00989	PAS	-	cl38023
Q#31 -	BjuVB05G18030	superfamily	395786	601	721	9.47771e-22	91.3248	cl38023	PAS superfamily	-	-
Q#31 -	BjuVB05G18030	specific	395786	736	859	7.34383e-17	77.4576	pfam00989	PAS	-	cl38023
Q#31 -	BjuVB05G18030	superfamily	395786	736	859	7.34383e-17	77.4576	cl38023	PAS superfamily	-	-
Q#31 -	BjuVB05G18030	specific	396875	987	1090	3.24204e-12	63.9431	pfam02518	HATPase_c	-	cl00075
Q#31 -	BjuVB05G18030	superfamily	412147	987	1090	3.24204e-12	63.9431	cl00075	HATPase superfamily	-	-
Q#31 -	BjuVB05G18030	specific	396252	218	388	4.36398e-12	64.4262	pfam01590	GAF	-	cl21515
Q#31 -	BjuVB05G18030	superfamily	419704	218	388	4.36398e-12	64.4262	cl21515	GAF superfamily	-	-
Q#31 -	BjuVB05G18030	specific	395412	880	939	8.7195e-11	58.3471	pfam00512	HisKA	-	cl29579
Q#31 -	BjuVB05G18030	superfamily	421864	880	939	8.7195e-11	58.3471	cl29579	HisKA superfamily	-	-
Q#32 -	BniB05g018300.2N.1 gene=BniB05g018300.2N	specific	395287	399	578	1.31617e-69	230.238	pfam00360	PHY	-	cl21515
Q#32 -	BniB05g018300.2N.1 gene=BniB05g018300.2N	superfamily	419704	399	578	1.31617e-69	230.238	cl21515	GAF superfamily	-	-
Q#32 -	BniB05g018300.2N.1 gene=BniB05g018300.2N	specific	400652	66	185	3.14015e-45	158.188	pfam08446	PAS_2	-	cl20158
Q#32 -	BniB05g018300.2N.1 gene=BniB05g018300.2N	superfamily	400652	66	185	3.14015e-45	158.188	cl20158	PAS_2 superfamily	-	-
Q#32 -	BniB05g018300.2N.1 gene=BniB05g018300.2N	specific	395786	601	721	9.47771e-22	91.3248	pfam00989	PAS	-	cl38023
Q#32 -	BniB05g018300.2N.1 gene=BniB05g018300.2N	superfamily	395786	601	721	9.47771e-22	91.3248	cl38023	PAS superfamily	-	-
Q#32 -	BniB05g018300.2N.1 gene=BniB05g018300.2N	specific	395786	736	859	7.34383e-17	77.4576	pfam00989	PAS	-	cl38023
Q#32 -	BniB05g018300.2N.1 gene=BniB05g018300.2N	superfamily	395786	736	859	7.34383e-17	77.4576	cl38023	PAS superfamily	-	-
Q#32 -	BniB05g018300.2N.1 gene=BniB05g018300.2N	specific	396875	987	1090	3.24204e-12	63.9431	pfam02518	HATPase_c	-	cl00075
Q#32 -	BniB05g018300.2N.1 gene=BniB05g018300.2N	superfamily	412147	987	1090	3.24204e-12	63.9431	cl00075	HATPase superfamily	-	-
Q#32 -	BniB05g018300.2N.1 gene=BniB05g018300.2N	specific	396252	218	388	3.96147e-12	64.4262	pfam01590	GAF	-	cl21515
Q#32 -	BniB05g018300.2N.1 gene=BniB05g018300.2N	superfamily	419704	218	388	3.96147e-12	64.4262	cl21515	GAF superfamily	-	-
Q#32 -	BniB05g018300.2N.1 gene=BniB05g018300.2N	specific	395412	880	939	2.2508e-10	57.1915	pfam00512	HisKA	-	cl29579
Q#32 -	BniB05g018300.2N.1 gene=BniB05g018300.2N	superfamily	421864	880	939	2.2508e-10	57.1915	cl29579	HisKA superfamily	-	-
Q#33 -	BraA01g009650.3C	specific	395287	401	576	9.90658e-68	225.23	pfam00360	PHY	-	cl21515
Q#33 -	BraA01g009650.3C	superfamily	419704	401	576	9.90658e-68	225.23	cl21515	GAF superfamily	-	-
Q#33 -	BraA01g009650.3C	specific	400652	66	187	4.425e-44	154.721	pfam08446	PAS_2	-	cl20158
Q#33 -	BraA01g009650.3C	superfamily	400652	66	187	4.425e-44	154.721	cl20158	PAS_2 superfamily	-	-
Q#33 -	BraA01g009650.3C	specific	395786	607	723	1.50774e-22	93.636	pfam00989	PAS	-	cl38023
Q#33 -	BraA01g009650.3C	superfamily	395786	607	723	1.50774e-22	93.636	cl38023	PAS superfamily	-	-
Q#33 -	BraA01g009650.3C	specific	395786	738	862	2.41949e-17	78.6132	pfam00989	PAS	-	cl38023
Q#33 -	BraA01g009650.3C	superfamily	395786	738	862	2.41949e-17	78.6132	cl38023	PAS superfamily	-	-
Q#33 -	BraA01g009650.3C	specific	396252	220	390	3.04179e-12	64.8114	pfam01590	GAF	-	cl21515
Q#33 -	BraA01g009650.3C	superfamily	419704	220	390	3.04179e-12	64.8114	cl21515	GAF superfamily	-	-
Q#33 -	BraA01g009650.3C	specific	396875	990	1093	3.23287e-12	63.9431	pfam02518	HATPase_c	-	cl00075
Q#33 -	BraA01g009650.3C	superfamily	412147	990	1093	3.23287e-12	63.9431	cl00075	HATPase superfamily	-	-
Q#33 -	BraA01g009650.3C	specific	395412	883	942	1.83835e-11	60.2731	pfam00512	HisKA	-	cl29579
Q#33 -	BraA01g009650.3C	superfamily	421864	883	942	1.83835e-11	60.2731	cl29579	HisKA superfamily	-	-
Q#34 -	BjuVA01G10320	specific	395287	398	573	9.77708e-68	225.23	pfam00360	PHY	-	cl21515
Q#34 -	BjuVA01G10320	superfamily	419704	398	573	9.77708e-68	225.23	cl21515	GAF superfamily	-	-
Q#34 -	BjuVA01G10320	specific	400652	66	184	7.23685e-44	154.336	pfam08446	PAS_2	-	cl20158
Q#34 -	BjuVA01G10320	superfamily	400652	66	184	7.23685e-44	154.336	cl20158	PAS_2 superfamily	-	-
Q#34 -	BjuVA01G10320	specific	395786	604	720	1.4603e-22	93.636	pfam00989	PAS	-	cl38023
Q#34 -	BjuVA01G10320	superfamily	395786	604	720	1.4603e-22	93.636	cl38023	PAS superfamily	-	-
Q#34 -	BjuVA01G10320	specific	395786	735	859	2.68471e-17	78.6132	pfam00989	PAS	-	cl38023
Q#34 -	BjuVA01G10320	superfamily	395786	735	859	2.68471e-17	78.6132	cl38023	PAS superfamily	-	-
Q#34 -	BjuVA01G10320	specific	396252	217	387	2.91785e-12	64.8114	pfam01590	GAF	-	cl21515
Q#34 -	BjuVA01G10320	superfamily	419704	217	387	2.91785e-12	64.8114	cl21515	GAF superfamily	-	-
Q#34 -	BjuVA01G10320	specific	396875	987	1090	3.22371e-12	63.9431	pfam02518	HATPase_c	-	cl00075
Q#34 -	BjuVA01G10320	superfamily	412147	987	1090	3.22371e-12	63.9431	cl00075	HATPase superfamily	-	-
Q#34 -	BjuVA01G10320	specific	395412	880	939	1.85134e-11	60.2731	pfam00512	HisKA	-	cl29579
Q#34 -	BjuVA01G10320	superfamily	421864	880	939	1.85134e-11	60.2731	cl29579	HisKA superfamily	-	-
Q#35 -	BnA09g0349730.1	specific	395287	398	573	9.73385e-68	225.23	pfam00360	PHY	-	cl21515
Q#35 -	BnA09g0349730.1	superfamily	419704	398	573	9.73385e-68	225.23	cl21515	GAF superfamily	-	-
Q#35 -	BnA09g0349730.1	specific	400652	66	184	5.95485e-44	154.336	pfam08446	PAS_2	-	cl20158
Q#35 -	BnA09g0349730.1	superfamily	400652	66	184	5.95485e-44	154.336	cl20158	PAS_2 superfamily	-	-
Q#35 -	BnA09g0349730.1	specific	395786	603	719	1.78734e-21	90.5544	pfam00989	PAS	-	cl38023
Q#35 -	BnA09g0349730.1	superfamily	395786	603	719	1.78734e-21	90.5544	cl38023	PAS superfamily	-	-
Q#35 -	BnA09g0349730.1	specific	395786	734	858	5.77961e-18	80.5392	pfam00989	PAS	-	cl38023
Q#35 -	BnA09g0349730.1	superfamily	395786	734	858	5.77961e-18	80.5392	cl38023	PAS superfamily	-	-
Q#35 -	BnA09g0349730.1	specific	396252	217	387	2.13869e-12	65.1966	pfam01590	GAF	-	cl21515
Q#35 -	BnA09g0349730.1	superfamily	419704	217	387	2.13869e-12	65.1966	cl21515	GAF superfamily	-	-
Q#35 -	BnA09g0349730.1	specific	396875	986	1089	3.44738e-12	63.9431	pfam02518	HATPase_c	-	cl00075
Q#35 -	BnA09g0349730.1	superfamily	412147	986	1089	3.44738e-12	63.9431	cl00075	HATPase superfamily	-	-
Q#35 -	BnA09g0349730.1	specific	395412	879	938	1.59747e-11	60.6583	pfam00512	HisKA	-	cl29579
Q#35 -	BnA09g0349730.1	superfamily	421864	879	938	1.59747e-11	60.6583	cl29579	HisKA superfamily	-	-
Q#36 -	BnC01g0435360.1	specific	395287	429	604	1.43648e-68	227.541	pfam00360	PHY	-	cl21515
Q#36 -	BnC01g0435360.1	superfamily	419704	429	604	1.43648e-68	227.541	cl21515	GAF superfamily	-	-
Q#36 -	BnC01g0435360.1	specific	400652	65	215	5.1193e-41	146.247	pfam08446	PAS_2	-	cl20158
Q#36 -	BnC01g0435360.1	superfamily	400652	65	215	5.1193e-41	146.247	cl20158	PAS_2 superfamily	-	-
Q#36 -	BnC01g0435360.1	specific	395786	634	750	7.34684e-22	91.71	pfam00989	PAS	-	cl38023
Q#36 -	BnC01g0435360.1	superfamily	395786	634	750	7.34684e-22	91.71	cl38023	PAS superfamily	-	-
Q#36 -	BnC01g0435360.1	specific	395786	765	889	1.33836e-16	76.6872	pfam00989	PAS	-	cl38023
Q#36 -	BnC01g0435360.1	superfamily	395786	765	889	1.33836e-16	76.6872	cl38023	PAS superfamily	-	-
Q#36 -	BnC01g0435360.1	specific	396252	248	418	1.98954e-12	65.5818	pfam01590	GAF	-	cl21515
Q#36 -	BnC01g0435360.1	superfamily	419704	248	418	1.98954e-12	65.5818	cl21515	GAF superfamily	-	-
Q#36 -	BnC01g0435360.1	specific	396875	1017	1120	3.89099e-12	63.9431	pfam02518	HATPase_c	-	cl00075
Q#36 -	BnC01g0435360.1	superfamily	412147	1017	1120	3.89099e-12	63.9431	cl00075	HATPase superfamily	-	-
Q#36 -	BnC01g0435360.1	specific	395412	910	969	3.44935e-10	56.8063	pfam00512	HisKA	-	cl29579
Q#36 -	BnC01g0435360.1	superfamily	421864	910	969	3.44935e-10	56.8063	cl29579	HisKA superfamily	-	-
Q#37 -	BjuVA05G16000	specific	395287	408	584	5.91009e-63	211.748	pfam00360	PHY	-	cl21515
Q#37 -	BjuVA05G16000	superfamily	419704	408	584	5.91009e-63	211.748	cl21515	GAF superfamily	-	-
Q#37 -	BjuVA05G16000	specific	400652	69	184	3.07025e-47	163.966	pfam08446	PAS_2	-	cl20158
Q#37 -	BjuVA05G16000	superfamily	400652	69	184	3.07025e-47	163.966	cl20158	PAS_2 superfamily	-	-
Q#37 -	BjuVA05G16000	specific	395786	742	866	2.29067e-19	84.3912	pfam00989	PAS	-	cl38023
Q#37 -	BjuVA05G16000	superfamily	395786	742	866	2.29067e-19	84.3912	cl38023	PAS superfamily	-	-
Q#37 -	BjuVA05G16000	specific	395786	612	727	3.7204e-17	78.228	pfam00989	PAS	-	cl38023
Q#37 -	BjuVA05G16000	superfamily	395786	612	727	3.7204e-17	78.228	cl38023	PAS superfamily	-	-
Q#37 -	BjuVA05G16000	specific	396875	1000	1116	6.21743e-12	63.1727	pfam02518	HATPase_c	-	cl00075
Q#37 -	BjuVA05G16000	superfamily	412147	1000	1116	6.21743e-12	63.1727	cl00075	HATPase superfamily	-	-
Q#37 -	BjuVA05G16000	specific	396252	221	388	3.69854e-10	59.0334	pfam01590	GAF	-	cl21515
Q#37 -	BjuVA05G16000	superfamily	419704	221	388	3.69854e-10	59.0334	cl21515	GAF superfamily	-	-
Q#38 -	NP_172428.1 phytochrome A [Arabidopsis thaliana]	specific	395287	413	591	7.01988e-67	222.919	pfam00360	PHY	-	cl21515
Q#38 -	NP_172428.1 phytochrome A [Arabidopsis thaliana]	superfamily	419704	413	591	7.01988e-67	222.919	cl21515	GAF superfamily	-	-
Q#38 -	NP_172428.1 phytochrome A [Arabidopsis thaliana]	specific	400652	70	185	1.42892e-46	162.04	pfam08446	PAS_2	-	cl20158
Q#38 -	NP_172428.1 phytochrome A [Arabidopsis thaliana]	superfamily	400652	70	185	1.42892e-46	162.04	cl20158	PAS_2 superfamily	-	-
Q#38 -	NP_172428.1 phytochrome A [Arabidopsis thaliana]	specific	395786	621	734	8.31975e-23	94.4064	pfam00989	PAS	-	cl38023
Q#38 -	NP_172428.1 phytochrome A [Arabidopsis thaliana]	superfamily	395786	621	734	8.31975e-23	94.4064	cl38023	PAS superfamily	-	-
Q#38 -	NP_172428.1 phytochrome A [Arabidopsis thaliana]	specific	395786	750	873	9.88556e-20	85.5468	pfam00989	PAS	-	cl38023
Q#38 -	NP_172428.1 phytochrome A [Arabidopsis thaliana]	superfamily	395786	750	873	9.88556e-20	85.5468	cl38023	PAS superfamily	-	-
Q#38 -	NP_172428.1 phytochrome A [Arabidopsis thaliana]	specific	396875	1007	1118	9.46167e-16	74.3435	pfam02518	HATPase_c	-	cl00075
Q#38 -	NP_172428.1 phytochrome A [Arabidopsis thaliana]	superfamily	412147	1007	1118	9.46167e-16	74.3435	cl00075	HATPase superfamily	-	-
Q#38 -	NP_172428.1 phytochrome A [Arabidopsis thaliana]	specific	396252	218	402	1.54166e-10	59.8038	pfam01590	GAF	-	cl21515
Q#38 -	NP_172428.1 phytochrome A [Arabidopsis thaliana]	superfamily	419704	218	402	1.54166e-10	59.8038	cl21515	GAF superfamily	-	-
Q#38 -	NP_172428.1 phytochrome A [Arabidopsis thaliana]	specific	395412	895	959	1.84447e-07	49.1023	pfam00512	HisKA	-	cl29579
Q#38 -	NP_172428.1 phytochrome A [Arabidopsis thaliana]	superfamily	421864	895	959	1.84447e-07	49.1023	cl29579	HisKA superfamily	-	-
Q#39 -	NP_001325249.1 phytochrome B [Arabidopsis thaliana]	specific	395287	444	622	1.09091e-67	225.23	pfam00360	PHY	-	cl21515
Q#39 -	NP_001325249.1 phytochrome B [Arabidopsis thaliana]	superfamily	419704	444	622	1.09091e-67	225.23	cl21515	GAF superfamily	-	-
Q#39 -	NP_001325249.1 phytochrome B [Arabidopsis thaliana]	specific	400652	103	219	1.70585e-51	175.907	pfam08446	PAS_2	-	cl20158
Q#39 -	NP_001325249.1 phytochrome B [Arabidopsis thaliana]	superfamily	400652	103	219	1.70585e-51	175.907	cl20158	PAS_2 superfamily	-	-
Q#39 -	NP_001325249.1 phytochrome B [Arabidopsis thaliana]	specific	395786	654	770	2.8249e-23	95.562	pfam00989	PAS	-	cl38023
Q#39 -	NP_001325249.1 phytochrome B [Arabidopsis thaliana]	superfamily	395786	654	770	2.8249e-23	95.562	cl38023	PAS superfamily	-	-
Q#39 -	NP_001325249.1 phytochrome B [Arabidopsis thaliana]	specific	395786	785	905	4.03873e-21	89.3988	pfam00989	PAS	-	cl38023
Q#39 -	NP_001325249.1 phytochrome B [Arabidopsis thaliana]	superfamily	395786	785	905	4.03873e-21	89.3988	cl38023	PAS superfamily	-	-
Q#39 -	NP_001325249.1 phytochrome B [Arabidopsis thaliana]	specific	396252	252	433	9.04145e-12	63.6558	pfam01590	GAF	-	cl21515
Q#39 -	NP_001325249.1 phytochrome B [Arabidopsis thaliana]	superfamily	419704	252	433	9.04145e-12	63.6558	cl21515	GAF superfamily	-	-
Q#39 -	NP_001325249.1 phytochrome B [Arabidopsis thaliana]	specific	395412	928	991	1.48117e-10	57.5767	pfam00512	HisKA	-	cl29579
Q#39 -	NP_001325249.1 phytochrome B [Arabidopsis thaliana]	superfamily	421864	928	991	1.48117e-10	57.5767	cl29579	HisKA superfamily	-	-
Q#40 -	NP_198433.1 phytochrome C [Arabidopsis thaliana]	specific	395287	404	579	7.53471e-69	228.312	pfam00360	PHY	-	cl21515
Q#40 -	NP_198433.1 phytochrome C [Arabidopsis thaliana]	superfamily	419704	404	579	7.53471e-69	228.312	cl21515	GAF superfamily	-	-
Q#40 -	NP_198433.1 phytochrome C [Arabidopsis thaliana]	specific	400652	65	180	1.93442e-47	164.351	pfam08446	PAS_2	-	cl20158
Q#40 -	NP_198433.1 phytochrome C [Arabidopsis thaliana]	superfamily	400652	65	180	1.93442e-47	164.351	cl20158	PAS_2 superfamily	-	-
Q#40 -	NP_198433.1 phytochrome C [Arabidopsis thaliana]	specific	395786	606	721	8.6642e-25	100.184	pfam00989	PAS	-	cl38023
Q#40 -	NP_198433.1 phytochrome C [Arabidopsis thaliana]	superfamily	395786	606	721	8.6642e-25	100.184	cl38023	PAS superfamily	-	-
Q#40 -	NP_198433.1 phytochrome C [Arabidopsis thaliana]	specific	395786	736	860	3.74007e-20	86.7024	pfam00989	PAS	-	cl38023
Q#40 -	NP_198433.1 phytochrome C [Arabidopsis thaliana]	superfamily	395786	736	860	3.74007e-20	86.7024	cl38023	PAS superfamily	-	-
Q#40 -	NP_198433.1 phytochrome C [Arabidopsis thaliana]	specific	396252	217	390	6.32811e-12	64.041	pfam01590	GAF	-	cl21515
Q#40 -	NP_198433.1 phytochrome C [Arabidopsis thaliana]	superfamily	419704	217	390	6.32811e-12	64.041	cl21515	GAF superfamily	-	-
Q#40 -	NP_198433.1 phytochrome C [Arabidopsis thaliana]	specific	396875	994	1110	3.52099e-11	61.2467	pfam02518	HATPase_c	-	cl00075
Q#40 -	NP_198433.1 phytochrome C [Arabidopsis thaliana]	superfamily	412147	994	1110	3.52099e-11	61.2467	cl00075	HATPase superfamily	-	-
Q#41 -	NP_193360.1 phytochrome D [Arabidopsis thaliana]	specific	395287	448	626	8.26699e-61	205.585	pfam00360	PHY	-	cl21515
Q#41 -	NP_193360.1 phytochrome D [Arabidopsis thaliana]	superfamily	419704	448	626	8.26699e-61	205.585	cl21515	GAF superfamily	-	-
Q#41 -	NP_193360.1 phytochrome D [Arabidopsis thaliana]	specific	400652	105	222	1.57696e-49	170.514	pfam08446	PAS_2	-	cl20158
Q#41 -	NP_193360.1 phytochrome D [Arabidopsis thaliana]	superfamily	400652	105	222	1.57696e-49	170.514	cl20158	PAS_2 superfamily	-	-
Q#41 -	NP_193360.1 phytochrome D [Arabidopsis thaliana]	specific	395786	658	774	1.88488e-24	99.0288	pfam00989	PAS	-	cl38023
Q#41 -	NP_193360.1 phytochrome D [Arabidopsis thaliana]	superfamily	395786	658	774	1.88488e-24	99.0288	cl38023	PAS superfamily	-	-
Q#41 -	NP_193360.1 phytochrome D [Arabidopsis thaliana]	specific	395786	789	909	7.05222e-23	94.7916	pfam00989	PAS	-	cl38023
Q#41 -	NP_193360.1 phytochrome D [Arabidopsis thaliana]	superfamily	395786	789	909	7.05222e-23	94.7916	cl38023	PAS superfamily	-	-
Q#41 -	NP_193360.1 phytochrome D [Arabidopsis thaliana]	specific	396875	1043	1156	3.09755e-14	69.7211	pfam02518	HATPase_c	-	cl00075
Q#41 -	NP_193360.1 phytochrome D [Arabidopsis thaliana]	superfamily	412147	1043	1156	3.09755e-14	69.7211	cl00075	HATPase superfamily	-	-
Q#41 -	NP_193360.1 phytochrome D [Arabidopsis thaliana]	specific	396252	255	437	1.34796e-11	62.8854	pfam01590	GAF	-	cl21515
Q#41 -	NP_193360.1 phytochrome D [Arabidopsis thaliana]	superfamily	419704	255	437	1.34796e-11	62.8854	cl21515	GAF superfamily	-	-
Q#41 -	NP_193360.1 phytochrome D [Arabidopsis thaliana]	specific	395412	931	995	2.11371e-08	51.7987	pfam00512	HisKA	-	cl29579
Q#41 -	NP_193360.1 phytochrome D [Arabidopsis thaliana]	superfamily	421864	931	995	2.11371e-08	51.7987	cl29579	HisKA superfamily	-	-
Q#42 -	NP_193547.4 phytochrome E [Arabidopsis thaliana]	specific	395287	398	577	3.13906e-70	232.164	pfam00360	PHY	-	cl21515
Q#42 -	NP_193547.4 phytochrome E [Arabidopsis thaliana]	superfamily	419704	398	577	3.13906e-70	232.164	cl21515	GAF superfamily	-	-
Q#42 -	NP_193547.4 phytochrome E [Arabidopsis thaliana]	specific	400652	65	184	1.94276e-45	158.573	pfam08446	PAS_2	-	cl20158
Q#42 -	NP_193547.4 phytochrome E [Arabidopsis thaliana]	superfamily	400652	65	184	1.94276e-45	158.573	cl20158	PAS_2 superfamily	-	-
Q#42 -	NP_193547.4 phytochrome E [Arabidopsis thaliana]	specific	395786	598	716	2.9477e-24	98.6436	pfam00989	PAS	-	cl38023
Q#42 -	NP_193547.4 phytochrome E [Arabidopsis thaliana]	superfamily	395786	598	716	2.9477e-24	98.6436	cl38023	PAS superfamily	-	-
Q#42 -	NP_193547.4 phytochrome E [Arabidopsis thaliana]	specific	395786	731	854	1.68577e-17	79.3836	pfam00989	PAS	-	cl38023
Q#42 -	NP_193547.4 phytochrome E [Arabidopsis thaliana]	superfamily	395786	731	854	1.68577e-17	79.3836	cl38023	PAS superfamily	-	-
Q#42 -	NP_193547.4 phytochrome E [Arabidopsis thaliana]	specific	396252	217	387	1.77714e-14	71.3598	pfam01590	GAF	-	cl21515
Q#42 -	NP_193547.4 phytochrome E [Arabidopsis thaliana]	superfamily	419704	217	387	1.77714e-14	71.3598	cl21515	GAF superfamily	-	-
Q#42 -	NP_193547.4 phytochrome E [Arabidopsis thaliana]	specific	396875	982	1085	5.78115e-12	63.1727	pfam02518	HATPase_c	-	cl00075
Q#42 -	NP_193547.4 phytochrome E [Arabidopsis thaliana]	superfamily	412147	982	1085	5.78115e-12	63.1727	cl00075	HATPase superfamily	-	-
Q#42 -	NP_193547.4 phytochrome E [Arabidopsis thaliana]	specific	395412	875	934	5.17628e-09	53.3395	pfam00512	HisKA	-	cl29579
Q#42 -	NP_193547.4 phytochrome E [Arabidopsis thaliana]	superfamily	421864	875	934	5.17628e-09	53.3395	cl29579	HisKA superfamily	-	-
Q#43 -	NP_001307446.1 phytochrome F [Solanum lycopersicum]	specific	395287	408	586	1.46029e-69	230.238	pfam00360	PHY	-	cl21515
Q#43 -	NP_001307446.1 phytochrome F [Solanum lycopersicum]	superfamily	419704	408	586	1.46029e-69	230.238	cl21515	GAF superfamily	-	-
Q#43 -	NP_001307446.1 phytochrome F [Solanum lycopersicum]	specific	400652	70	185	2.05084e-48	167.432	pfam08446	PAS_2	-	cl20158
Q#43 -	NP_001307446.1 phytochrome F [Solanum lycopersicum]	superfamily	400652	70	185	2.05084e-48	167.432	cl20158	PAS_2 superfamily	-	-
Q#43 -	NP_001307446.1 phytochrome F [Solanum lycopersicum]	specific	395786	612	727	1.71246e-18	82.08	pfam00989	PAS	-	cl38023
Q#43 -	NP_001307446.1 phytochrome F [Solanum lycopersicum]	superfamily	395786	612	727	1.71246e-18	82.08	cl38023	PAS superfamily	-	-
Q#43 -	NP_001307446.1 phytochrome F [Solanum lycopersicum]	specific	395786	742	865	1.27885e-16	76.6872	pfam00989	PAS	-	cl38023
Q#43 -	NP_001307446.1 phytochrome F [Solanum lycopersicum]	superfamily	395786	742	865	1.27885e-16	76.6872	cl38023	PAS superfamily	-	-
Q#43 -	NP_001307446.1 phytochrome F [Solanum lycopersicum]	specific	396875	999	1112	2.051e-15	73.1879	pfam02518	HATPase_c	-	cl00075
Q#43 -	NP_001307446.1 phytochrome F [Solanum lycopersicum]	superfamily	412147	999	1112	2.051e-15	73.1879	cl00075	HATPase superfamily	-	-
Q#43 -	NP_001307446.1 phytochrome F [Solanum lycopersicum]	specific	396252	218	397	7.95881e-12	63.6558	pfam01590	GAF	-	cl21515
Q#43 -	NP_001307446.1 phytochrome F [Solanum lycopersicum]	superfamily	419704	218	397	7.95881e-12	63.6558	cl21515	GAF superfamily	-	-
Q#43 -	NP_001307446.1 phytochrome F [Solanum lycopersicum]	specific	395412	892	950	0.000225804	40.2427	pfam00512	HisKA	-	cl29579
Q#43 -	NP_001307446.1 phytochrome F [Solanum lycopersicum]	superfamily	421864	892	950	0.000225804	40.2427	cl29579	HisKA superfamily	-	-
