# Supplementary material for: Phylogenomics-Based Reconstruction and Molecular Evolutionary Histories of Brassica Photoreceptor Gene Families
Source: Int J Mol Sci. 2022 Aug 4;23(15):8695. doi: 10.3390/ijms23158695 (PMC9369451; doi:10.3390/ijms23158695)
Supplement: Supplementary file 1 [file ijms-23-08695-s001.zip › Supplementary Table S5..xlsx]

## Sheet: Sheet1
Table S5. The cellular localization and other biochemical properties of Brassica Photoreceptor genes
Gene Name	Protein Indeitifier	Cellular localization	Length	MW	pI	GRAVY
BjuUVR8-2	BjuVA06G29480.1	Nucleus.	435	46701.7	5.1	-0.393
BnUVR8-2	BnA06g0249510.1	Nucleus.	411	43965.7	5.21	-0.384
BraUVR8	BraA06g027290.3.5C.1	Nucleus.	435	46816.9	5.16	-0.409
BolUVR8	BolC03g057070.2J.m1	Nucleus.	435	46808.8	5.05	-0.423
BnUVR8-1	BnC03g0592540.1	Nucleus.	435	46798.8	5.16	-0.414
BniUVR8	BniB06g012110.2N.1	Nucleus.	435	46599.6	5.15	-0.372
BjuUVR8-1	BjuVB06G12870.1	Cell wall. Nucleus.	435	46613.7	5.15	-0.367
AtUVR8	AT5G63860.1	Cell wall. Cytoplasm. Nucleus.	440	47118.4	5.42	-0.349
BjuUVR8-like 1	BjuVA02G48110.1	Cell wall. Nucleus	436	46643.7	5.69	-0.397
BnUVR8-like 1	BnC09g0929360.1	Cell wall. Nucleus	358	38346.3	5.37	-0.471
BraUVR8-like 1	BraA02g044330.3.5C.1	Cell wall. Nucleus.	436	46544.6	5.49	-0.361
BnUVR8-like 1-1	BnA02g0087420.1	Cell wall. Nucleus.	412	44025.9	5.83	-0.374
BniUVR8-like 2	BniB07g042540.2N.1	Nucleus	440	47352.6	5.31	-0.391
BjuUVR8-like 2	BjuVB07G17770.1	Nucleus	440	47352.6	5.31	-0.391
BolUVR8-like 2	BolC09g008940.2J.m1	Cell wall. Nucleus.	440	47307.6	5.4	-0.38
BnUVR8-like 2	BnC07g0827330.1	Cell wall. Cytoplasm. Nucleus.	416	44615.6	5.53	-0.382
BraUVR8-like 2	BraA09g008000.3.5C.1	Cell wall. Nucleus	440	47157.4	5.24	-0.363
BjuUVR8-like 2-1	BjuVA09G08340.1	Nucleus.	440	47244.5	5.31	-0.375
BnUVR8-like 2-1	BnUnng0975540.1	Nucleus.	448	48102.4	5.37	-0.368
BnUVR8-like 2-2	BnUnng0975200.1	Nucleus.	448	48102.4	5.37	-0.368
BolUVR8-like 3	BolC01g056960.2J.m1	Cytoplasm. Golgi apparatus. Nucleus	394	42609.8	5.5	-0.398
BraUVR8-like 3	BraA01g044020.3.5C.1	Nucleus.	392	42239.6	5.76	-0.351
BnUVR8-like 3	BnA01g0038030.1	Nucleus.	392	42239.6	5.76	-0.351
BraPHYB	BraA05g030340.3.5C.1	Nucleus.	1169	128824	5.6	-0.12
BnPHYB-2	BnA05g0213170.1	Nucleus.	1182	undefined	Sequence contains several consecutive undefined AA.	-0.131
BjuPHYB-2	BjuVA05G32720.1	Nucleus.	1169	128924	5.62	-0.127
BnPHYB-1	BnC05g0721960.1	Nucleus.	1169	129143	5.74	-0.129
BolPHYB	BolC05g049250.2J.m1	Nucleus.	1191	131520	5.68	-0.106
BjuPHYB-1	BjuVB01G37740.1	Nucleus.	1173	129451	5.59	-0.145
BniPHYB	BniB01g047710.2N.1	Nucleus.	1104	121751	5.57	-0.13
AtPHYB	AT2G18790.1	Nucleus.	1130	125037	5.71	-0.078
BolPHYD	BolC03g044710.2J.m1	Nucleus.	1155	127200	5.74	-0.083
BnPHYD	BnC03g0582300.1	Nucleus.	1155	127200	5.74	-0.083
AtPHYD	AT4G16250.1	Nucleus.	1164	129268	5.81	-0.145
AtPHYE	AT4G18130.1	Nucleus.	1112	122516	5.76	-0.143
BjuPHYE-2	BjuVB05G18030.1	Nucleus.	1117	123000	6.11	-0.174
BniPHYE	BniB05g018300.2N.1	Nucleus.	1117	123101	6.16	-0.184
BolPHYE	BolC01g011620.2J.m1	Nucleus.	1116	122675	6.29	-0.166
BnPHYE-2	BnC01g0435360.1	Nucleus.	1146	125529	6.04	-0.141
BraPHYE	BraA01g009650.3.5C.1	Nucleus.	1114	122452	5.94	-0.148
BjuPHYE-1	BjuVA01G10320.1	Nucleus.	1111	122016	6.03	-0.14
BnPHYE-1	BnA09g0349730.1	Nucleus.	1110	122007	6.19	-0.144
AtPHYC	AT5G35840.1	Nucleus.	1111	123722	5.73	-0.092
BjuPHYC-1	BjuVB06G52060.1	Nucleus.	1117	123990	5.72	-0.114
BniPHYC	BniB06g060920.2N.1	Nucleus.	1114	123739	5.72	-0.12
BolPHYC	BolC06g017050.2J.m1	Nucleus.	1117	123756	5.55	-0.106
BnPHYC-1	BnUnng1012480.1	Nucleus.	1118	123870	5.55	-0.109
BjuPHYC-2	BjuVA05G16000.1	Nucleus.	1117	123703	5.8	-0.116
BraPHYC	BraA05g015210.3.5C.1	Nucleus.	1117	123619	5.78	-0.107
BnPHYC-2	BnA08g0321690.1	Nucleus.	1117	123604	5.69	-0.098
BraPHYA-like	BraA09g062320.3.5C.1	Nucleus.	1121	124095	5.61	-0.138
BnPHYA-like 2	BnA09g0389320.1	Nucleus.	1054	116819	5.71	-0.148
BjuPHYA-like 2	BjuVA09G65220.1	Nucleus.	1122	124046	5.81	-0.139
BolPHYA-like	BolC08g056510.2J.m1	Nucleus.	1123	124368	5.83	-0.134
BnPHYA-like 1	BnC08g0884340.1	Nucleus.	1123	124368	5.83	-0.134
BniPHYA-like	BniB02g004810.2N.1	Nucleus.	1124	124835	6.03	-0.182
BjuPHYA-like 1	BjuVB02G03340.1	Nucleus.	1124	125096	5.96	-0.181
AtPHYA	AT1G09570.1	Nucleus.	1122	124501	5.91	-0.142
BniPHYA	BniB04g030300.2N.1	Nucleus.	1122	124316	5.95	-0.134
BjuPHA-1	BjuVB04G27950.1	Nucleus.	1122	124202	5.91	-0.127
BnPHYA-1	BnC05g0692990.1	Nucleus.	1124	124374	5.92	-0.147
BolPHYA	BolC05g007340.2J.m1	Nucleus.	1124	124402	5.96	-0.148
BnPHYA-2	BnA06g0228650.1	Nucleus.	1224	135498	5.85	-0.145
BraPHYA	BraA06g006450.3.5C.1	Nucleus.	1123	124290	5.86	-0.124
BjuPHYA-2	BjuVA06G05860.1	Nucleus.	1123	124290	5.86	-0.124
BraCRY2	BraA08g034900.3.5C.1	Chloroplast	645	73329.5	5.86	-0.324
BjuCRY2	BjuVA08G37610.1	Chloroplast	619	70347.9	5.68	-0.354
BnCRY2-2	BnA09g0388240.1	Chloroplast	621	70521.1	5.56	-0.35
BolCRY2	BolC08g001060.2J.m1	Chloroplast	619	70236.9	5.88	-0.335
BnCRY2-1	BnC04g0667460.1	Chloroplast	619	70237.8	5.74	-0.334
BniCRY2	BniB03g000850.2N.1	Chloroplast	620	70396	5.66	-0.347
AtCRY2	AT1G04400.1	Chloroplast	612	69457	5.69	-0.344
BolCRY2-like	BolC05g002580.2J.m1	Chloroplast	566	64454.3	5.86	-0.4
BnCRY2-like 1	BnC05g0687650.1	Chloroplast	575	65514.5	5.99	-0.393
BraCRY2-like	BraA10g002940.3.5C.1	Chloroplast	578	65857.9	5.8	-0.406
BnCRY2-like 2	BnA10g0396180.1	Chloroplast	581	66215.2	5.61	-0.418
BjuCRY2-like	BjuVA10G02780.1	Chloroplast	578	65827.8	5.8	-0.402
AtCRY1	AT4G08920.1	Chloroplast	681	76694.8	5.23	-0.468
BniCRY1	BniB08g053730.2N.1	Chloroplast	756	85870.7	5.45	-0.364
BjuCRY1-1	BjuVB08G43170.1	Chloroplast	676	76356.4	5.21	-0.464
BolCRY1	BolC09g034170.2J.m1	Chloroplast	706	80014.7	5.42	-0.464
BnCRY1-1	BnC09g0908450.1	Chloroplast	712	80312.6	5.1	-0.49
BnCRY1-2	BnA08g0307500.1	Chloroplast	697	78656.1	5.25	-0.46
BraCRY1	BraA09g029430.3.5C.1	Chloroplast	680	76740.8	5.24	-0.472
BjuCRY1-2	BjuVA09G29490.1	Chloroplast	680	76740.8	5.24	-0.472
BniCRY3	BniB07g054080.2N.1	Chloroplast	556	63549.8	8.88	-0.494
BjuCRY3-2	BjuVB07G07390.1	Chloroplast	557	63549.8	8.82	-0.484
BolCRY3	BolC01g047290.2J.m1	Chloroplast	557	63424.7	9.11	-0.468
BnCRY3	BnA01g0035880.1	Chloroplast	560	64259.7	8.85	-0.476
BjuCRY3-1	BjuVA01G39740.1	Chloroplast	557	63743.1	8.88	-0.472
AtCRY3	AT5G24850.1	Chloroplast. Mitochondrion.	569	64983.2	9.21	-0.462
BnCRY3-like 1	BnC09g0892440.1	Chloroplast. Mitochondrion.	516	59714.5	9.34	-0.53
BnCRY3-like 2	BnA01g0018610.1	Chloroplast. Mitochondrion.	550	62668.2	8.85	-0.503
BraCRY3-like 1	BraA09g006040.3.5C.1	Chloroplast. Mitochondrion.	573	65401.5	9.03	-0.49
BjuCRY3-like 1	BjuVA09G06060.1	Chloroplast. Mitochondrion.	563	64282.2	9.02	-0.496
BniCRY3-like 1	BniB07g040050.2N.1	Chloroplast. Mitochondrion.	591	67040.2	9.17	-0.478
BjuCRY3-like 2	BjuVB07G20100.1	Chloroplast. Mitochondrion.	566	64510.2	9.13	-0.534
BniCRY3-like 2	BniB02g077580.2N.1	Chloroplast. Mitochondrion.	570	64617.6	9.22	-0.462
BjuCRY3-like 3	BjuVB02G64060.1	Chloroplast. Mitochondrion.	570	64631.7	9.22	-0.458
BnCRY3-like 3	BnA06g0254820.1	Chloroplast. Mitochondrion.	821	undefined	Sequence contains several consecutive undefined AA.Its pI and Mw cannot be computed.	-0.451
BjuCRY3-like 4	BjuVA06G34610.1	Chloroplast. Mitochondrion.	572	64887	9.34	-0.487
BraCRY3-like 2	BraA06g032170.3.5C.1	Chloroplast. Mitochondrion.	572	65015	9.23	-0.502
BolCRY3-like 1	BolC09g006630.2J.m1	Chloroplast. Mitochondrion.	526	60252.8	8.37	-0.392
BolCRY3-like 2	BolC07g041360.2J.m1	Chloroplast. Mitochondrion.	812	92196.2	8.98	-0.417
BnCRY3-like 4	BnUnng0988800.1	Chloroplast. Mitochondrion.	813	92270.2	8.98	-0.42
BnPHOT1-2	BnA06g0247510.1	Cell membrane.	953	106846	8.39	-0.657
BraPHOT1	BraA06g023540.3.5C.1	Cell membrane. Nucleus	888	99280.6	8.69	-0.681
BjuPHOT1-2	BjuVA06G25580.1	Cell membrane.	996	111630	7.85	-0.643
BolPHOT1	BolC03g061570.2J.m1	Cell membrane.	996	111647	7.26	-0.645
BniPHOT1	BniB06g024850.2N.1	Cell membrane.	994	111503	7.25	-0.647
BjuPHOT1-1	BjuVB06G24150.1	Cell membrane. Nucleus	994	111489	7.25	-0.649
BnPHOT1-1	BnC03g0595110.1	Cell membrane.	727	82614	7.31	-0.633
AtPHOT1	AT3G45780.1	Cell membrane.	996	111689	7.54	-0.636
BolPHOT2-2	BolC02g014460.2J.m1	Cell membrane.	909	102217	7.26	-0.51
BnPHOT2-4	BnC02g0482450.1	Cell membrane.	891	100214	6.19	-0.455
BjuPHOT2-2	BjuVA02G12610.1	Cell membrane.	911	102331	7.25	-0.513
BraPHOT2-2	BraA02g011790.3.5C.1	Cell membrane.	945	106667	7.05	-0.481
BnPHOT2-3	BnA02g0059340.1	Cell membrane.	892	100197	6.52	-0.48
BjuPHOT2-2	BjuVB08G10750.1	Cell membrane.	916	102790	8.14	-0.544
BniPHOT2	BniB08g013390.2N.1	Cell membrane.	916	102790	8.14	-0.543
BolPHOT2-1	BolC03g013420.2J.m1	Cell membrane.	891	100262	7.61	-0.556
BnPHOT2-2	BnC03g0548560.1	Cell membrane.	818	92069.5	6.82	-0.542
BnPHOT2-1	BnA03g0102510.1	Cell membrane.	823	92507.1	7.65	-0.511
BJuPHOT2-1	BjuVA03G12240.1	Cell membrane. Nucleus	912	102579	8.7	-0.542
BraPHOT2-1	BraA03g012050.3.5C.1	Cell membrane.	939	105349	8.59	-0.508
AtPHOT2	AT5G58140.1	Cell membrane.	915	102471.9*4	7.05	-0.56
BniPHOT2-like	BniB02g037570.2N.1	Cell membrane.	904	101127	7.03	-0.478
BjuPHOT2-like 1	BjuVB02G27090.1	Cell membrane.	904	101112	7.03	-0.485
BjuPHOT2-like 2	BjuVA10G15650.1	Cell membrane.	909	101721	7.28	-0.494
BnPHOT2-like 1	BnA10g0403280.1	Cell membrane.	886	99022.3	6.44	-0.475
BraPHOT2-like	BraA10g016140.3.5C.1	Cell membrane.	914	102314	7.03	-0.497
BolPHOT2-like	BolC09g046650.2J.m1	Cell membrane.	939	105264	8.11	-0.493
BnPHOT2-like 2	BnC09g0919200.1	Cell membrane.	836	93566.1	6.31	-0.488
BnLKP2-4	BnA07g0270000.1	Nucleus	616	66991	5.27	-0.158
BjuLKP2-4	BjuVA07G01900.1	Nucleus	616	66991	5.27	-0.158
BraLKP2-2	BraA07g001820.3.5C.1	Nucleus	616	66933	5.33	-0.153
BnLKP2-3	BnC03g0602450.1	Nucleus	615	66994.1	5.33	-0.151
BolLKP2-2	BolC07g003260.2J.m1	Nucleus	615	67007.1	5.33	-0.155
BniLKP2-2	BniB03g067960.2N.1	Nucleus	617	67176.2	5.23	-0.169
BjuLKP2-3	BjuVB03G57520.1	Nucleus	617	67176.2	5.23	-0.169
BraLKP2-1	BraA07g001840.3.5C.1	Nucleus	617	67366.5	5.21	-0.137
BjuLKP2-2	BjuVA07G01910.1	Nucleus	617	67348.4	5.21	-0.138
BnLKP2-2	BnA07g0270010.1	Nucleus	610	66655.8	5.26	-0.137
BniLKP2-1	BniB03g067910.2N.1	Nucleus	617	67270	5.37	-0.116
BjuLKP2-1	BjuVB03G57490.1	Nucleus	617	67270.6	5.37	-0.116
BolLKP2-1	BolC07g003350.2J.m1	Nucleus	616	67246.4	5.26	-0.145
BnLKP2-1	BnUnng0970120.1	Nucleus	616	67246.4	5.26	-0.145
AtLKP2	AT2G18915	Nucleus	611	66350.5	5.16	-0.091
AtZTL	AT5G57360	Nucleus	609	65906.2	5.44	-0.079
AtFKF1	AT1G68050	Nucleus	619	69063	6.06	-0.24
BniZTL/FKF1/LKP2-like	BniB03g067980.2N.1	Nucleus	607	66991.6	7.13	-0.176
BjuZTL/FKF1/LKP2-like 1	BjuVB03G57550.1	Nucleus	607	66949.5	7.13	-0.172
BjuZTL/FKF1/LKP2-like 2	BjuVB03G57530.1	Nucleus	607	66949.5	7.13	-0.172
BolZTL/FKF1/LKP2-like	BolC07g003250.2J.m1	Nucleus	607	66776.2	7.53	-0.188
BnZTL/FKF1/LKP2-like 1	BnC03g0602440.1	Nucleus	571	62829.7	8.47	-0.224
BraZTL/FKF1/LKP2 -like	BraA07g001810.3.5C.1	Nucleus	608	66956.5	7.53	-0.175
BjuZTL/FKF1/LKP2-like 3	BjuVA07G01890.1	Nucleus	605	66716.2	8.12	-0.181
BnZTL/FKF1/LKP2-like 2	BnA07g0269990.1	Nucleus	595	65640.8	7.54	-0.214
